# Supplementary material for: Costing RTS,S introduction in Burkina Faso, Ghana, Kenya, Senegal, Tanzania, and Uganda: A generalizable approach drawing on publicly available data
Source: Vaccine. 2015 Nov 27;33(48):6710–8. doi: 10.1016/j.vaccine.2015.10.079 (PMC5357730; doi:10.1016/j.vaccine.2015.10.079)
Supplement: Supplementary file 2 [file mmc2.xlsx]

## Sheet: tanzania
Variable	Value	Label	Units
country	Tanzania	country
population	48261942	population
popcapital	4364541	population capital
birthRate	37.25	birth rate	per 1000
deathRate	45.1	infant death rate	per 1000
DTP1	0.99	EPI dose 1 coverage	percent
DTP2	0.95	EPI dose 2 coverage	percent
DTP3	0.91	EPI dose 3 coverage	percent
scalebooster	0.8	Scaling factor for booster coverage	percent
scaledtp	0.75	Scaling factor for 5 to 17 month coverage	percent
costVial	10	cost per vial	USD
freightVial	0.15	freight	percent
wasteVial	0.1	wastage	percent
doseVial	2	number of doses per vial	doses
costInjSyr	0.05	cost per syringe	USD
freightInjSyr	0.15	freight	percent
wasteInjSyr	0.1	wastage	percent
doseInjSyr	1	number of doses per unit	syringe
costRecSyr	0.04	cost per syringe	USD
freightRecSyr	0.15	freight	percent
wasteRecSyr	0.1	wastage	percent
doseRecSyr	2	number of doses per unit	syringe
costBox	0.6	cost per box	USD
freightBox	0	freight	percent
wasteBox	0.5	wastage	percent
doseBox	100	number of doses per unit	box
costWool	2.23	cost per roll	USD
freightWool	0	freight	percent
wasteWool	0.1	wastage	percent
doseWool	500	number of doses per unit	syringe
costChlor	3.46	cost per roll	USD
freightChlor	0	freight	percent
wasteChlor	0.1	wastage	percent
doseChlor	1000	number of doses per unit	syringe
volVial	9.68	vial volume	cm3
bulkVial	3.5	bulking factor
volInjSyr	35.9	injection syringe volume	cm3
bulkInjSyr	1.5	bulking factor
volRecSyr	34.3	reconstitution syringe volume	cm3
bulkRecSyr	1.5	bulking factor
volBox	950.4	safety box volume	cm3
bulkBox	1	bulking factor
volWool	2190	cotton wool volume	cm3
bulkWool	1	bulking factor
volChlor	2240	chlorhexidine bottle volume	cm3
bulkChlor	1.5	bulking factor
nDelSto1	4	number deliveries per Store level 1
nDelSto2	4	number deliveries per Store level 2
nDelSto3	4	number deliveries per Store level 3
nDelSto4	12	number deliveries per Store level 4
nSto1	1	number of stores at level 1
nSto2	26	number of stores at level 2
nSto3	133	number of stores at level 3
nSto4	5500	number of stores at level 4
typeSto1	WICR	Walk-in Cold Room
typeSto2	WICR	Walk-in Cold Room
typeSto3	ILR	Ice Lined Refrigerator
typeSto4	ILR	Ice Lined Refrigerator
intVolSto1	40000000	Internal volume WICR 1	cm3
intVolSto2	20000000	Internal volume WICR 2	cm3
intVolSto3	213012	Internal volume ILR 3	cm3
intVolSto4	52000	Internal volume ILR 4	cm3
extVolSto1	48	External volume WICR 1	m3
extVolSto2	25	External volume WICR 2	m3
extVolSto3	0.640568	External volume ILR 3	m3
extVolSto4	0.11	External volume ILR 4	m3
stoVolSto1	5817000	Vaccine storage volume WICR 1	cm3
stoVolSto2	3614000	Vaccine storage volume WICR 2	cm3
stoVolSto3	94500	Vaccine storage volume ILR 3	cm3
stoVolSto4	17000	Vaccine storage volume ILR 4	cm3
costSto1	31421.4	Cost Walk-in Cold Room	USD
costSto2	25682	Cost Walk-in Cold Room	USD
costSto3	725	Cost Ice Lined Refrigerator	USD
costSto4	1461.43	Cost Absorbtion refirgerator/freezer	USD
ulySto1	10	ULY Walk-in Cold Room	years
ulySto2	10	ULY Walk-in Cold Room	years
ulySto3	5	ULY Cost Ice Lined Refrigerator	years
ulySto4	5	ULY Cost Ice Lined Refrigerator	years
elSto1	1.55	kWh Walk-in Cold Room 1	kWh
elSto2	1.05	kWh Walk-in Cold Room 2	kWh
elSto3	1.62	kWh Ice Lined Refrigerator 3	kWh
elSto4	0.8	l/24h LP gas consumption 4	l/h
costkWh	0.08	Cost per kWH	USD
costlp	1.33	Cost liquide propane	USD
typeGen1	100kVa	Power generator level 1
typeGen2	40kVa	Power generator level 2
typeGen3	10kVa	Power generator level 3
costGen1	16392.6	Power generator level 1	USD
costGen2	9373.2	Power generator level 2	USD
costGen3	8908.07	Power generator level 3	USD
ulyGen1	10	ULY Power genetator 1	years
ulyGen2	10	ULY Power genetator 2	years
ulyGen3	5	ULY Power genetator 3	years
elGen1	7.4	Fuel generator level 1	l/h
elGen2	4	Fuel generator level 2	l/h
elGen3	1	Fuel generator level 3	l/h
costDiesel	2.02176	cost of diesel	USD/l
costFuel	2.08494	Cost of fuel	USD/l
typeFre3	200l	Freezer level 3
typeFre4	50-99l	Freezer level 4
costFre3	560	Cost freezer level 3	USD
ulyFre3	5	ULY freezer level 3	years
elFre3	3.48	Electricity freezer level 3	l/h
costFac1	1097.72	Facility cost level 1	USD/m2
costFac2	962.133	Facility cost level 2	USD/m2
costFac3	858.756	Facility cost level 3	USD/m2
costFac4	835	Facility cost level 4	USD/m2
ulyFac1	20	ULY facility cost level 1	years
ulyFac2	20	ULY facility cost level 2	years
ulyFac3	20	ULY facility cost level 3	years
ulyFac4	20	ULY facility cost level 3	years
costoverFac	0.04	Facility overhead cost per 1usd	USD
nLab1Sto1	1	Number officers level 1
nLab2Sto1	3	Number technicians level 1
Lab1Sto1	990	Wages officers level 1	USD
Lab2Sto1	330	Wages technicians level 1	USD
nLab1Sto2	1	Number officers level 2
nLab2Sto2	1	Number technicians level 2
Lab1Sto2	900	Wages officers level 2	USD
Lab2Sto2	300	Wages technicians level 2	USD
nLab1Sto3	1	Number officers level 3
nLab2Sto3	0	Number technicians level 3
Lab1Sto3	900	Wages officers level 3	USD
Lab2Sto3	300	Wages technicians level 3	USD
typeTra1	truck	Type of vehicle level 1
typeTra2	pickup	Type of vehicle level 2
typeTra3	motorcycle	Type of vehicle level 3
costTra1	157970	Cost of vehicle level 1	USD
costTra2	42125	Cost of vehicle level 2	USD
costTra3	4213	Cost of vehicle level 3	USD
ulyTra1	10	ULY of vehicle level 1	years
ulyTra2	5	ULY of vehicle level 2	years
ulyTra3	5	ULY of vehicle level 3	years
kmTra1	500000	Average lifespan (km) of vehicle level 1	km
kmTra2	200000	Average lifespan (km) of vehicle level 2	km
kmTra3	30000	Average lifespan (km) of vehicle level 3	km
elTra1	15	Fuel consumption L/100km	L/100km
elTra2	17	Fuel consumption L/100km	L/100km
elTra3	5	Fuel consumption L/100km	L/100km
volTra1	30000000	Vehicle capacity	cm3
volTra2	1427200	Vehicle capacity	cm3
ExtVolBoxL	248248	Cold box external volume small	cm3
ExtVolBoxS	129792	Cold box external volume large	cm3
VacVolBoxL	24300	Cold box vaccine volume small	cm3
VacVolBoxS	9000	Cold box vaccine volume large	cm3
costboxl	149	Cost of cold box size L	usd
costboxs	85	Cost of cold box size S	usd
kmSto2	1300	Average distance per route one-way level 2	km
kmSto3	200	Average distance per route one-way level 3	km
kmSto4	50	Average distance per route one-way level 4	km
nRTSto2	5	Number of stores per RT level 2
nRTSto3	1	Number of stores per RT level 3
nRTSto4	1	Number of stores per RT level 4
LabFac	421	Wages nurse level 4	USD
outLabFac	10.53	Outreach per-diem	USD
noutFac	4	Days outreach	days
epiLabFac	0.3	Nurse EPI	percent
costTable	107.58	Cost table	USD
nTable	1	Number of tables per office	units
ulyTable	5	ULY table	years
costStool	182.67	Cost stool	USD
nStool	3	Number of stools per office	units
ulyStool	5	ULY stool	years
costBin	5	Cost trash bin	USD
nBin	1	Number bins	units
ulyBin	5	ULY bin	years
costPen	5.19129	Cost pen	USD
nPen	10	Number of pens per office	units
costPaper	70.5826	Cost paper	USD
nPaper	10	Number of paper rims	units
costBicycle	100	Cost bicycle	USD
ulyBicycle	3	ULY bicycle	years
costCarrier	43	Cost vaccine carrier	USD
ulyCarrier	3	ULY vaccine carrier	years
Lab1EPI1	1505.79	Wages IVD Manager central	USD
Lab2EPI1	1042.47	Wages Logistians central	USD
Lab3EPI1	1042.47	Wages Cold Chain Officers central	USD
Lab4EPI1	1042.47	Wages Surveillance Officers central	USD
Lab5EPI1	1042.47	Wages Training Officers central	USD
Lab6EPI1	1042.47	Wages Communication Officer central	USD
Lab7EPI1	347.49	Wages Supplies Officer central	USD
Lab8EPI1	173.745	Wages Secretaries central	USD
Lab9EPI1	1042.47	Wages Zonal RCHCO/HO central	USD
Lab10EPI1	1158.3	Wages Medical Officers central	USD
Lab11EPI1	695	Wages Data Manager	USD
Lab12EPI1	1043	Wages Administrator	USD
Lab13EPI1	348	Wages Cold Chain Technicians	USD
Lab14EPI1	463	Wages Laboratory Technologist	USD
Lab15EPI1	174	Wages Data Clerks	USD
nLab1EPI1	1	Number IVD Manager
nLab2EPI1	1	Number Logistians
nLab3EPI1	1	Number Cold Chain Officers
nLab4EPI1	2	Number Surveillance Officers
nLab5EPI1	2	Number Training Officers
nLab6EPI1	1	Number Communication Officer
nLab7EPI1	1	Number Supplies Officer
nLab8EPI1	2	Number Secretaries
nLab9EPI1	8	Number Zonal RCHCO/HO
nLab10EPI1	6	Number Medical Officers
nLab11EPI1	1	Number Data Manager
nLab12EPI1	1	Number Administrator
nLab13EPI1	3	Number Cold Chain Technicians
nLab14EPI1	12	Number Laboratory Technologist
nLab15EPI1	6	Number Data Clerks
Lab1EPI2	947.7	Wages Health Officer regional	USD
Lab2EPI2	1053	Wages Medical Officer regional	USD
Lab3EPI2	947.7	Wages Cold chain Officers regional	USD
Lab4EPI2	947.7	Wages public health nurse regional	USD
Lab5EPI2	947.7	Wages monitoring/surveilance/evaluation officer regional	USD
Lab6EPI2	158	Wages secretaries regional	USD
Lab7EPI2	0		USD
Lab8EPI2	0		USD
Lab9EPI2	0		USD
Lab10EPI2	0		USD
Lab1EPI3	947.7	Wages Health Officer council	USD
Lab2EPI3	1053	Wages Medical Officer council	USD
Lab3EPI3	947.7	Wages Cold chain Officers council	USD
Lab4EPI3	947.7	Wages public health nurse council	USD
Lab5EPI3	947.7	Wages monitoring/surveilance/evaluation officer council	USD
Lab6EPI3	158	Wages secretaries council	USD
Lab7EPI3	0		USD
Lab8EPI3	0		USD
Lab9EPI3	0		USD
Lab10EPI3	0		USD
pLab1EPI1	1	Percent EPI IVD Manager central	percent
pLab2EPI1	1	Percent EPI Logistians central	percent
pLab3EPI1	1	Percent EPI Cold Chain Officers central	percent
pLab4EPI1	1	Percent EPI Surveillance Officers central	percent
pLab5EPI1	1	Percent EPI Training Officers central	percent
pLab6EPI1	1	Percent EPI Communication Officer central	percent
pLab7EPI1	1	Percent EPI Supplies Officer central	percent
pLab8EPI1	1	Percent EPI Secretaries central	percent
pLab9EPI1	0.25	Percent EPI Zonal RCHCO/HO central	percent
pLab10EPI1	0.25	Percent EPI Medical Officers central	percent
pLab11EPI1	1	Percent EPI Data Manager	percent
pLab12EPI1	1	Percent EPI Administrator	percent
pLab13EPI1	1	Percent EPI Cold Chain Technicians	percent
pLab14EPI1	0.25	Percent EPI Laboratory Technologist	percent
pLab15EPI1	0.25	Percent EPI Data Clerks	percent
pLab1EPI2	0.05	Percent EPI Health Officer regional	percent
pLab2EPI2	0.05	Percent EPI Medical Officer regional	percent
pLab3EPI2	1	Percent EPI Cold chain Officers regional	percent
pLab4EPI2	0.25	Percent EPI public health nurse regional	percent
pLab5EPI2	0.25	Percent EPI monitoring/surveilance/evaluation officer regional	percent
pLab6EPI2	0.1	Percent EPI secretaries regional	percent
pLab7EPI2	0		percent
pLab8EPI2	0		percent
pLab9EPI2	0		percent
pLab10EPI2	0		percent
pLab1EPI3	0.05	Percent EPI Health Officer council	percent
pLab2EPI3	0.05	Percent EPI Medical Officer council	percent
pLab3EPI3	1	Percent EPI Cold chain Officers council	percent
pLab4EPI3	0.25	Percent EPI public health nurse council	percent
pLab5EPI3	0.25	Percent EPI monitoring/surveilance/evaluation officer council	percent
pLab6EPI3	0.1	Percent EPI secretaries council	percent
pLab7EPI3	0		percent
pLab8EPI3	0		percent
pLab9EPI3	0		percent
pLab10EPI3	0		percent
dLab1EPI1	14	Days supervision IVD Manager central	days
dLab2EPI1	14	Days supervision Logistians central	days
dLab3EPI1	7	Days supervision Cold Chain Officers central	days
dLab4EPI1	14	Days supervision Surveillance Officers central	days
dLab5EPI1	7	Days supervision Training Officers central	days
dLab6EPI1	14	Days supervision Communication Officer central	days
dLab7EPI1	14	Days supervision Supplies Officer central	days
dLab8EPI1	7	Days supervision Secretaries central	days
dLab9EPI1	14	Days supervision Zonal RCHCO/HO central	days
dLab10EPI1	7	Days supervision Medical Officers central	days
dLab11EPI1	0	Days supervision Data Manager	days
dLab12EPI1	0	Days supervision Administrator	days
dLab13EPI1	0	Days supervision Cold Chain Technicians	days
dLab14EPI1	0	Days supervision Laboratory Technologist	days
dLab15EPI1	0	Days supervision Data Clerks	days
dLab1EPI2	4	Days supervision Health Officer regional	days
dLab2EPI2	4	Days supervision Medical Officer regional	days
dLab3EPI2	14	Days supervision Cold chain Officers regional	days
dLab4EPI2	4	Days supervision public health nurse regional	days
dLab5EPI2	4	Days supervision monitoring/surveilance/evaluation officer regional	days
dLab6EPI2	0	Days Secretaries regional	days
dLab7EPI2	0		days
dLab8EPI2	0		days
dLab9EPI2	0		days
dLab10EPI2	0		days
dLab1EPI3	4	Days supervision Health Officer council	days
dLab2EPI3	4	Days supervision Medical Officer council	days
dLab3EPI3	14	Days supervision Cold chain Officers council	days
dLab4EPI3	4	Days supervision public health nurse council	days
dLab5EPI3	4	Days supervision monitoring/surveilance/evaluation officer council	days
dLab6EPI3	0	Days supervision secretaries council	days
dLab7EPI3	0		days
dLab8EPI3	0		days
dLab9EPI3	0		days
dLab10EPI3	0		days
costAuto	20982	Cost automobile	USD
ulyAuto	5	ULY automobile	years
kmAuto	200000	Average lifespan (km) of automobile	km
elAuto	7	Fuel consumption L/100km	L/100km
DriverEPI1	165	Wages driver level 1	USD
DriverEPI2	150	Wages driver level 2	USD
DriverEPI3	150	Wages driver level 3	USD
DriverEPI4	150	Wages driver level 4	USD
outDriverEPI1	47	Per-diem driver level 1	USD
outDriverEPI2	21	Per-diem driver level 2	USD
outDriverEPI3	21	Per-diem driver level 3	USD
outDriverEPI4	10.53	Per-diem driver level 4	USD
dDriverEPI1	14	Days supervision driver level 1	days
dDriverEPI2	14	Days supervision driver level 2	days
dDriverEPI3	14	Days supervision driver level 3	days
dDriverEPI4	0	Days supervision driver level 4	days
pDriverEPI1	1	Percent EPI driver level 1	percent
pDriverEPI2	0.5	Percent EPI driver level 2	percent
pDriverEPI3	0.5	Percent EPI driver level 3	percent
pDriverEPI4	0.3	Percent EPI driver level 4	percent
nDriverEPI1	3	Number of drivers EPI level 1
nDriverEPI2	1	Number of drivers EPI level 2
nDriverEPI3	1	Number of drivers EPI level 3
nDriverEPI4	0	Number of drivers EPI level 4
outLabEPI1	58	Per-diem EPI national staff	USD
outLabEPI2	37	Per-diem EPI regional staff	USD
outLabEPI3	37	Per-diem EPI council staff	USD
costHotel	114	Hotel cost per night	USD
costRental	5.75604	Facility rental cost per m2	USD
costColdAss	73710	Assessment of cold store capacity	USD
costPostEval	40000	Post introduction evaluation	USD
costTally	0.02	Cost per tally sheet	USD
costCard	0.05	Cost per immunization card	USD
costTV	655.815	Cost per TV advertisement	USD
costRadio	50	Cost per radio advertisement	USD
costNews	620.387	Cost per newspaper advertisement	USD
costPoster	2.86	Cost per wall poster	USD
costFlyer	0.02	Cost per flyer/leaflet	USD
costInsinerator	4119.2	Cost insinerator	USD
CostCrusher	1204.32	Cost bottle crusher	USD
CostGear	108.4	Cost protective gear	USD
ulyInsinerator	5	ULY insinerator	years
ulyCrusher	5	ULY bottle crusher	years
ulyGear	5	ULY protective gear	years
TechEPI	157.95	Wages technician	USD
pTechEPI	0.3	Percent EPI technician	percent
urban	0.3	Percent urban	percent
attendlaunch1	2000	Number of people attending launching ceremony at central level	people
attendlaunch3	500	Number of people attending launching ceremony at districtlevel	people
volEPI	3.24418e+08	Volume of vaccines in current EPI schedule VVC	cm3
nEPI	20	Number of doses in current EPI schedule
volRTSSepi	5.62222e+07	Volume RTSS EPI delivery VVC	cm3
volRTSSepiboost	8.48789e+07	Volume RTSS EPI booster delivery VVC	cm3
volRTSSmm5to17	4.21667e+07	Volume RTSS 5 to 17 months delivery VVC	cm3
volRTSSmm5to17boost	5.43434e+07	Volume RTSS 5 to 17 months booster delivery VVC	cm3
nRTSSepi	3	Number of doses in RTSS EPI delivery schedule
nRTSSepiboost	4	Number of doses in RTSS EPI booster delivery schedule
nRTSSmm5to17	3	Number of doses in RTSS 5 to 17 months schedule
nRTSSmm5to17boost	4	Number of doses in RTSS 5 to 17 months schedule
vitaminA	yes	Vitamin A Supplementation in EPI
timedoseEPI	5	Time to administer a vaccine dose with another antigen
timedoseoutEPI	7	Time to administer a vaccine dose by itself
attr_vol_RTSSepi	0.147704
attr_vol_RTSSepiboost	0.207377
attr_vol_RTSSmm5to17	0.115026
attr_vol_RTSSmm5to17boost	0.143476
attr_n_RTSSepi	0.130435
attr_n_RTSSepiboost	0.166667
attr_n_RTSSmm5to17	0.130435
attr_n_RTSSmm5to17boost	0.166667
discount	0.03

## Sheet: ghana
Variable	Value	Label
country	Ghana	country
population	25199609	population
popcapital	2291352	population capital
birthRate	31.7	birth rate
deathRate	39.7	infant death rate
DTP1	0.94	EPI dose 1 coverage
DTP2	0.92	EPI dose 2 coverage
DTP3	0.9	EPI dose 3 coverage
scalebooster	0.8	Scaling factor for booster coverage
scaledtp	0.75	Scaling factor for 5 to 17 month coverage
costVial	10	cost per vial
freightVial	0.15	freight
wasteVial	0.1	wastage
doseVial	2	number of doses per vial
costInjSyr	0.05	cost per syringe
freightInjSyr	0.15	freight
wasteInjSyr	0.1	wastage
doseInjSyr	1	number of doses per unit
costRecSyr	0.04	cost per syringe
freightRecSyr	0.15	freight
wasteRecSyr	0.1	wastage
doseRecSyr	2	number of doses per unit
costBox	0.6	cost per box
freightBox	0	freight
wasteBox	0.5	wastage
doseBox	100	number of doses per unit
costWool	2.23	cost per roll
freightWool	0	freight
wasteWool	0.1	wastage
doseWool	500	number of doses per unit
costChlor	3.46	cost per roll
freightChlor	0	freight
wasteChlor	0.1	wastage
doseChlor	1000	number of doses per unit
volVial	9.68	vial volume
bulkVial	3.5	bulking factor
volInjSyr	35.9	injection syringe volume
bulkInjSyr	1.5	bulking factor
volRecSyr	34.3	reconstitution syringe volume
bulkRecSyr	1.5	bulking factor
volBox	950.4	safety box volume
bulkBox	1	bulking factor
volWool	2190	cotton wool volume
bulkWool	1	bulking factor
volChlor	2240	chlorhexidine bottle volume
bulkChlor	1.5	bulking factor
nDelSto1	4	number deliveries per Store level 1
nDelSto2	4	number deliveries per Store level 2
nDelSto3	4	number deliveries per Store level 3
nDelSto4	12	number deliveries per Store level 4
nSto1	1	number of stores at level 1
nSto2	10	number of stores at level 2
nSto3	170	number of stores at level 3
nSto4	2507	number of stores at level 4
typeSto1	WICR	Walk-in Cold Room
typeSto2	WICR	Walk-in Cold Room
typeSto3	ILR	Ice Lined Refrigerator
typeSto4	Fridge	Absorbtion Refrigerator
intVolSto1	40000000	Internal volume WICR 1
intVolSto2	20000000	Internal volume WICR 2
intVolSto3	213012	Internal volume ILR 3
intVolSto4	52000	Internal volume absorbtion refrigerator 4
extVolSto1	48	External volume WICR 1
extVolSto2	25	External volume WICR 2
extVolSto3	0.640568	External volume ILR 3
extVolSto4	0.11	External volumeabsorbtion refrigerator 4
stoVolSto1	5817000	Vaccine storage volume WICR 1
stoVolSto2	3614000	Vaccine storage volume WICR 2
stoVolSto3	94500	Vaccine storage volume ILR 3
stoVolSto4	17000	Vaccine storage volume absorbtion refrigerator 4
costSto1	31421.4	Cost Walk-in Cold Room
costSto2	25682	Cost Walk-in Cold Room
costSto3	725	Cost Ice Lined Refrigerator
costSto4	1461.43	Cost Absorbtion refirgerator/freezer
ulySto1	10	ULY Walk-in Cold Room
ulySto2	10	ULY Walk-in Cold Room
ulySto3	5	ULY Cost Ice Lined Refrigerator
ulySto4	5	ULY Cost Ice Lined Refrigerator
elSto1	1.55	kWh Walk-in Cold Room 1
elSto2	1.05	kWh Walk-in Cold Room 2
elSto3	1.62	kWh Ice Lined Refrigerator 3
elSto4	0.8	l/24h LP gas consumption 4
costkWh	0.1819	Cost per kWH
costlp	1.00463	Cost liquide propane
typeGen1	100kVa	Power generator level 1
typeGen2	40kVa	Power generator level 2
typeGen3	10kVa	Power generator level 3
costGen1	16392.6	Power generator level 1
costGen2	9373.2	Power generator level 2
costGen3	8908.07	Power generator level 3
ulyGen1	10	ULY Power genetator 1
ulyGen2	10	ULY Power genetator 2
ulyGen3	5	ULY Power genetator 3
elGen1	7.4	Fuel consumption generator level 1
elGen2	4	Fuel consumption generator level 2
elGen3	1	Fuel consumption generator level 3
costDiesel	1.87434	cost of diesel
costFuel	2.15865	Cost of fuel
typeFre3	200l	Freezer level 3
typeFre4	50-99l	Freezer level 4
costFre3	560	Cost freezer level 3
ulyFre3	5	ULY freezer level 3
elFre3	3.48	Electricity consumption freezer level 3
costFac1	1097.72	Facility cost level 1
costFac2	962.133	Facility cost level 2
costFac3	858.756	Facility cost level 3
costFac4	835	Facility cost level 4
ulyFac1	20	ULY facility cost level 1
ulyFac2	20	ULY facility cost level 2
ulyFac3	20	ULY facility cost level 3
ulyFac4	20	ULY facility cost level 3
costoverFac	0.04	Facility overhead cost per 1usd
nLab1Sto1	1	Number officers level 1
nLab2Sto1	0	Number technicians level 1
Lab1Sto1	210	Wages officers level 1
Lab2Sto1	0	Wages technicians level 1
nLab1Sto2	1	Number officers level 2
nLab2Sto2	0	Number technicians level 2
Lab1Sto2	210	Wages officers level 2
Lab2Sto2	0	Wages technicians level 2
nLab1Sto3	1	Number officers level 3
nLab2Sto3	0	Number technicians level 3
Lab1Sto3	210	Wages officers level 3
Lab2Sto3	0	Wages technicians level 3
typeTra1	truck	Type of vehicle level 1
typeTra2	pickup	Type of vehicle level 2
typeTra3	motorcycle	Type of vehicle level 3
costTra1	157970	Cost of vehicle level 1
costTra2	42125	Cost of vehicle level 2
costTra3	4213	Cost of vehicle level 3
ulyTra1	10	ULY of vehicle level 1
ulyTra2	5	ULY of vehicle level 2
ulyTra3	5	ULY of vehicle level 3
kmTra1	500000	Average lifespan (km) of vehicle level 1
kmTra2	200000	Average lifespan (km) of vehicle level 2
kmTra3	30000	Average lifespan (km) of vehicle level 3
elTra1	15	Fuel consumption L/100km
elTra2	17	Fuel consumption L/100km
elTra3	5	Fuel consumption L/100km
volTra1	30000000	Vehicle capacity
volTra2	1427200	Vehicle capacity
ExtVolBoxL	248248	Cold box external volume small
ExtVolBoxS	129792	Cold box external volume large
VacVolBoxL	24300	Cold box vaccine volume small
VacVolBoxS	9000	Cold box vaccine volume large
costboxl	149	Cost of cold box size L
costboxs	85	Cost of cold box size S
kmSto2	700	Average distance per route one-way level 2
kmSto3	100	Average distance per route one-way level 3
kmSto4	50	Average distance per route one-way level 4
nRTSto2	5	Number of stores per RT level 2
nRTSto3	1	Number of stores per RT level 3
nRTSto4	1	Number of stores per RT level 4
LabFac	263	Wages nurse level 4
outLabFac	4	Outreach per-diem
noutFac	5	Days outreach
epiLabFac	0.4	Nurse EPI
costTable	107.58	Cost table
nTable	1	Number of tables per office
ulyTable	5	ULY table
costStool	182.67	Cost stool
nStool	3	Number of stools per office
ulyStool	5	ULY stool
costBin	5	Cost trash bin
nBin	1	Number bins
ulyBin	5	ULY bin
costPen	5.19129	Cost pen
nPen	10	Number of pens per office
costPaper	70.5826	Cost paper
nPaper	10	Number of paper rims
costBicycle	100	Cost bicycle
ulyBicycle	3	ULY bicycle
costCarrier	43	Cost vaccine carrier
ulyCarrier	3	ULY vaccine carrier
Lab1EPI1	2482	Wages Director Public Health central
Lab2EPI1	2106	Wages Deputy Director Diseases Control central
Lab3EPI1	1729.93	Wages NIP manager
Lab4EPI1	1580	Wages Deputy EPI manager central
Lab5EPI1	391	Wages Health promotion/EPI Focal Person
Lab6EPI1	368	Wages Monitoring/Surveillance Officers central
Lab7EPI1	286	Wages Secretaries central
Lab8EPI1	237	Wages Cold Chain Officers central
Lab9EPI1	199	Wages Data Manager
Lab10EPI1	184	Wages Logistitians central
Lab11EPI1	0
Lab12EPI1	0
Lab13EPI1	0
Lab14EPI1	0
Lab15EPI1	0
nLab1EPI1	1	Number Director Public Health central
nLab2EPI1	1	Number Deputy Director Diseases Control central
nLab3EPI1	1	Number NIP manager
nLab4EPI1	1	Number Deputy EPI manager central
nLab5EPI1	1	Number Health promotion/EPI Focal Person
nLab6EPI1	1	Number Monitoring/Surveillance Officers central
nLab7EPI1	2	Number Secretaries central
nLab8EPI1	1	Number Cold Chain Officers central
nLab9EPI1	1	Number Data Manager
nLab10EPI1	1	Number Logistitians central
nLab11EPI1	0
nLab12EPI1	0
nLab13EPI1	0
nLab14EPI1	0
nLab15EPI1	0
Lab1EPI2	2482.07	Wages Regional Director of Health Services
Lab2EPI2	2106	Wages Regional Deputy Director of Public Health
Lab3EPI2	396.379	Wages Regional Disease Control Manager
Lab4EPI2	236.925	Wages Cold chain Technician
Lab5EPI2	236.925	Wages EPI Focal Person
Lab6EPI2	130.121	Wages Storekeeper
Lab7EPI2	0
Lab8EPI2	0
Lab9EPI2	0
Lab10EPI2	0
Lab1EPI3	1880.36	Wages District Director
Lab2EPI3	396	Wages Disease Control Officer district
Lab3EPI3	184	Wages Field technician district
Lab4EPI3	0
Lab5EPI3	0
Lab6EPI3	0
Lab7EPI3	0
Lab8EPI3	0
Lab9EPI3	0
Lab10EPI3	0
pLab1EPI1	0.05	Percent Director Public Health central
pLab2EPI1	0.15	Percent Deputy Director Diseases Control central
pLab3EPI1	1	Percent NIP manager
pLab4EPI1	1	Percent Deputy EPI manager central
pLab5EPI1	0.3	Percent Health promotion/EPI Focal Person
pLab6EPI1	1	Percent Monitoring/Surveillance Officers central
pLab7EPI1	1	Percent Secretaries central
pLab8EPI1	1	Percent Cold Chain Officers central
pLab9EPI1	1	Percent Data Manager
pLab10EPI1	1	Percent Logistitians central
pLab11EPI1	1
pLab12EPI1	0
pLab13EPI1	0
pLab14EPI1	0
pLab15EPI1	0
pLab1EPI2	0.05	Percent Regional Director of Health Services
pLab2EPI2	0.1	Percent Regional Deputy Director for Public Health
pLab3EPI2	1	Percent Cold chain Technicains regional
pLab4EPI2	0.9	Percent EPI focal person regional
pLab5EPI2	0.4	Percent Disease control officer regional
pLab6EPI2	0.25	Percent Store keeper regional
pLab7EPI2	0
pLab8EPI2	0
pLab9EPI2	0
pLab10EPI2	0
pLab1EPI3	0.25	Percent District Director district
pLab2EPI3	0.35	Percent Disease Control Officer district
pLab3EPI3	0.35	Percent Field technician district
pLab4EPI3	0
pLab5EPI3	0
pLab6EPI3	0
pLab7EPI3	0
pLab8EPI3	0
pLab9EPI3	0
pLab10EPI3	0
dLab1EPI1	0	Days Supervision Director Public Health central
dLab2EPI1	0	Days Supervision Deputy Director Diseases Control central
dLab3EPI1	0	Days Supervision NIP manager
dLab4EPI1	0	Days Supervision Deputy EPI manager central
dLab5EPI1	0	Days Supervision Health promotion/EPI Focal Person
dLab6EPI1	0	Days Supervision Monitoring/Surveillance Officers central
dLab7EPI1	0	Days Supervision Secretaries central
dLab8EPI1	0	Days Supervision Cold Chain Officers central
dLab9EPI1	0	Days Supervision Data Manager
dLab10EPI1	0	Days Supervision Logistitians central
dLab11EPI1	0
dLab12EPI1	0
dLab13EPI1	0
dLab14EPI1	0
dLab15EPI1	0
dLab1EPI2	0	Days Supervision Regional Director of Health Services
dLab2EPI2	0	Days Supervision Regional Deputy Director of Public Health
dLab3EPI2	5	Days Supervision Regional Disease Control Manager
dLab4EPI2	5	Days Supervision Cold chain Technician
dLab5EPI2	5	Days Supervision EPI Focal Person
dLab6EPI2	5	Days Supervision Storekeeper
dLab7EPI2	0
dLab8EPI2	0
dLab9EPI2	0
dLab10EPI2	0
dLab1EPI3	5	Days Supervision District Director
dLab2EPI3	5	Days Supervision Disease Control Officer district
dLab3EPI3	5	Days Supervision Field technician district
dLab4EPI3	0
dLab5EPI3	0
dLab6EPI3	0
dLab7EPI3	0
dLab8EPI3	0
dLab9EPI3	0
dLab10EPI3	0
costAuto	20982	Cost automobile
ulyAuto	5	ULY automobile
kmAuto	200000	Average lifespan (km) of automobile
elAuto	7	Fuel consumption L/100km
DriverEPI1	158	Wages driver level 1
DriverEPI2	158	Wages driver level 2
DriverEPI3	158	Wages driver level 3
DriverEPI4	158	Wages driver level 4
outDriverEPI1	26	Per-diem driver level 1
outDriverEPI2	26	Per-diem driver level 2
outDriverEPI3	26	Per-diem driver level 3
outDriverEPI4	4	Per-diem driver level 4
dDriverEPI1	0	Days supervision driver level 1
dDriverEPI2	5	Days supervision driver level 2
dDriverEPI3	5	Days supervision driver level 3
dDriverEPI4	0	Days supervision driver level 4
pDriverEPI1	1	Percent EPI driver level 1
pDriverEPI2	1	Percent EPI driver level 2
pDriverEPI3	0.35	Percent EPI driver level 3
pDriverEPI4	0.4	Percent EPI driver level 4
nDriverEPI1	3	Number of drivers EPI level 1
nDriverEPI2	1	Number of drivers EPI level 2
nDriverEPI3	1	Number of drivers EPI level 3
nDriverEPI4	0	Number of drivers EPI level 4
outLabEPI1	37.6071	Per-diem EPI national staff
outLabEPI2	37.6071	Per-diem EPI regional staff
outLabEPI3	26.325	Per-diem EPI council staff
costHotel	154	Hotel cost per night
costRental	5.75604	Facility rental cost per m2
costColdAss	73710	Assessment of cold store capacity
costPostEval	40000	Post introduction evaluation
costTally	0.02	Cost per tally sheet
costCard	0.05	Cost per immunization card
costTV	655.815	Cost per TV advertisement
costRadio	50	Cost per radio advertisement
costNews	620.387	Cost per newspaper advertisement
costPoster	2.86	Cost per wall poster
costFlyer	0.02	Cost per flyer/leaflet
costInsinerator	4119.2	Cost insinerator
CostCrusher	1204.32	Cost bottle crusher
CostGear	108.4	Cost protective gear
ulyInsinerator	5	ULY insinerator
ulyCrusher	5	ULY bottle crusher
ulyGear	5	ULY protective gear
TechEPI	184.275	Wages technician
pTechEPI	0.3	Percent EPI technician
urban	0.2	Percent urban
attendlaunch1	1000	Number of people attending launching ceremony at central level
attendlaunch3	250	Number of people attending launching ceremony at districtlevel
volEPI	1.71489e+08	Volume of vaccines in current EPI schedule VVC
nEPI	21	Number of doses in current EPI schedule
volRTSSepi	2.70374e+07	Volume RTSS EPI delivery VVC
volRTSSepiboost	3.40906e+07	Volume RTSS EPI booster delivery VVC
volRTSSmm5to17	2.02781e+07	Volume RTSS 5 to 17 months delivery VVC
volRTSSmm5to17boost	2.5568e+07	Volume RTSS 5 to 17 months booster delivery VVC
nRTSSepi	3	Number of doses in RTSS EPI delivery schedule
nRTSSepiboost	4	Number of doses in RTSS EPI booster delivery schedule
nRTSSmm5to17	3	Number of doses in RTSS 5 to 17 months schedule
nRTSSmm5to17boost	4	Number of doses in RTSS 5 to 17 months schedule
vitaminA	yes	Vitamin A Supplementation in EPI
timedoseEPI	5	Time to administer a vaccine dose with another antigen
timedoseoutEPI	7	Time to administer a vaccine dose by itself
attr_vol_RTSSepi	0.136191
attr_vol_RTSSepiboost	0.165827
attr_vol_RTSSmm5to17	0.105743
attr_vol_RTSSmm5to17boost	0.129749
attr_n_RTSSepi	0.125
attr_n_RTSSepiboost	0.16
attr_n_RTSSmm5to17	0.125
attr_n_RTSSmm5to17boost	0.16
discount	0.03

## Sheet: uganda
Variable	Value	Label
country	Uganda	country
population	34758809	population
popcapital	1659600	population capital
birthRate	44.5	birth rate
deathRate	62.47	infant death rate
DTP1	0.89	EPI dose 1 coverage
DTP2	0.835	EPI dose 2 coverage
DTP3	0.78	EPI dose 3 coverage
scalebooster	0.8	Scaling factor for booster coverage
scaledtp	0.75	Scaling factor for 5 to 17 month coverage
costVial	10	cost per vial
freightVial	0.15	freight
wasteVial	0.1	wastage
doseVial	2	number of doses per vial
costInjSyr	0.05	cost per syringe
freightInjSyr	0.15	freight
wasteInjSyr	0.1	wastage
doseInjSyr	1	number of doses per unit
costRecSyr	0.04	cost per syringe
freightRecSyr	0.15	freight
wasteRecSyr	0.1	wastage
doseRecSyr	2	number of doses per unit
costBox	0.6	cost per box
freightBox	0	freight
wasteBox	0.5	wastage
doseBox	100	number of doses per unit
costWool	2.23	cost per roll
freightWool	0	freight
wasteWool	0.1	wastage
doseWool	500	number of doses per unit
costChlor	3.46	cost per roll
freightChlor	0	freight
wasteChlor	0.1	wastage
doseChlor	1000	number of doses per unit
volVial	9.68	vial volume
bulkVial	3.5	bulking factor
volInjSyr	35.9	injection syringe volume
bulkInjSyr	1.5	bulking factor
volRecSyr	34.3	reconstitution syringe volume
bulkRecSyr	1.5	bulking factor
volBox	950.4	safety box volume
bulkBox	1	bulking factor
volWool	2190	cotton wool volume
bulkWool	1	bulking factor
volChlor	2240	chlorhexidine bottle volume
bulkChlor	1.5	bulking factor
nDelSto1	4	number deliveries per Store level 1
nDelSto2	0	number deliveries per Store level 2
nDelSto3	4	number deliveries per Store level 3
nDelSto4	12	number deliveries per Store level 4
nSto1	1	number of stores at level 1
nSto2	0	number of stores at level 2
nSto3	112	number of stores at level 3
nSto4	4394	number of stores at level 4
typeSto1	WICR	Walk-in Cold Room
typeSto2	WICR	Walk-in Cold Room
typeSto3	ILR	Ice Lined Refrigerator
typeSto4	Fridge	Absorbtion Refrigerator
intVolSto1	40000000	Internal volume WICR 1
intVolSto2	20000000	Internal volume WICR 2
intVolSto3	213012	Internal volume ILR 3
intVolSto4	52000	Internal volume absorbtion refrigerator 4
extVolSto1	48	External volume WICR 1
extVolSto2	25	External volume WICR 2
extVolSto3	0.640568	External volume ILR 3
extVolSto4	0.11	External volumeabsorbtion refrigerator 4
stoVolSto1	5817000	Vaccine storage volume WICR 1
stoVolSto2	3614000	Vaccine storage volume WICR 2
stoVolSto3	94500	Vaccine storage volume ILR 3
stoVolSto4	17000	Vaccine storage volume absorbtion refrigerator 4
costSto1	31421.4	Cost Walk-in Cold Room
costSto2	25682	Cost Walk-in Cold Room
costSto3	725	Cost Ice Lined Refrigerator
costSto4	1461.43	Cost Absorbtion refirgerator/freezer
ulySto1	10	ULY Walk-in Cold Room
ulySto2	10	ULY Walk-in Cold Room
ulySto3	5	ULY Cost Ice Lined Refrigerator
ulySto4	5	ULY Cost Ice Lined Refrigerator
elSto1	1.55	kWh consumption Walk-in Cold Room 1
elSto2	1.05	kWh consumption Walk-in Cold Room 2
elSto3	1.62	kWh consumption Ice Lined Refrigerator 3
elSto4	0.8	l/24h LP gas consumption 4
costkWh	0.178121	Cost per kWH
costlp	1.33	Cost liquide propane
typeGen1	100kVa	Power generator level 1
typeGen2	40kVa	Power generator level 2
typeGen3	10kVa	Power generator level 3
costGen1	16392.6	Power generator level 1
costGen2	9373.2	Power generator level 2
costGen3	8908.07	Power generator level 3
ulyGen1	10	ULY Power genetator 1
ulyGen2	10	ULY Power genetator 2
ulyGen3	5	ULY Power genetator 3
elGen1	7.4	Fuel consumption generator level 1
elGen2	4	Fuel consumption generator level 2
elGen3	1	Fuel consumption generator level 3
costDiesel	2.05335	cost of diesel
costFuel	2.3166	Cost of fuel
typeFre3	200l	Freezer level 3
typeFre4	50-99l	Freezer level 4
costFre3	560	Cost freezer level 3
ulyFre3	5	ULY freezer level 3
elFre3	3.48	Electricity consumption freezer level 3
costFac1	1097.72	Facility cost level 1
costFac2	962.133	Facility cost level 2
costFac3	858.756	Facility cost level 3
costFac4	835	Facility cost level 4
ulyFac1	20	ULY facility cost level 1
ulyFac2	20	ULY facility cost level 2
ulyFac3	20	ULY facility cost level 3
ulyFac4	20	ULY facility cost level 3
costoverFac	0.04	Facility overhead cost per 1usd
nLab1Sto1	0	Number officers level 1
nLab2Sto1	6	Number technicians level 1
Lab1Sto1	0	Wages officers level 1
Lab2Sto1	181	Wages technicians level 1
nLab1Sto2	0	Number officers level 2
nLab2Sto2	0	Number technicians level 2
Lab1Sto2	0	Wages officers level 2
Lab2Sto2	0	Wages technicians level 2
nLab1Sto3	0	Number officers level 3
nLab2Sto3	1	Number technicians level 3
Lab1Sto3	0	Wages officers level 3
Lab2Sto3	52.5	Wages technicians level 3
typeTra1	truck	Type of vehicle level 1
typeTra2	pickup	Type of vehicle level 2
typeTra3	motorcycle	Type of vehicle level 3
costTra1	157970	Cost of vehicle level 1
costTra2	42125	Cost of vehicle level 2
costTra3	4213	Cost of vehicle level 3
ulyTra1	10	ULY of vehicle level 1
ulyTra2	5	ULY of vehicle level 2
ulyTra3	5	ULY of vehicle level 3
kmTra1	500000	Average lifespan (km) of vehicle level 1
kmTra2	200000	Average lifespan (km) of vehicle level 2
kmTra3	30000	Average lifespan (km) of vehicle level 3
elTra1	15	Fuel consumption L/100km
elTra2	17	Fuel consumption L/100km
elTra3	5	Fuel consumption L/100km
volTra1	30000000	Vehicle capacity
volTra2	1427200	Vehicle capacity
ExtVolBoxL	248248	Cold box external volume small
ExtVolBoxS	129792	Cold box external volume large
VacVolBoxL	24300	Cold box vaccine volume small
VacVolBoxS	9000	Cold box vaccine volume large
costboxl	149	Cost of cold box size L
costboxs	85	Cost of cold box size S
kmSto2	0	Average distance per route one-way level 2
kmSto3	500	Average distance per route one-way level 3
kmSto4	50	Average distance per route one-way level 4
nRTSto2	0	Number of stores per RT level 2
nRTSto3	10	Number of stores per RT level 3
nRTSto4	1	Number of stores per RT level 4
LabFac	216	Wages nurse level 4
outLabFac	5.42	Outreach per-diem
noutFac	5	Days outreach
epiLabFac	0.5	Nurse EPI
costTable	107.58	Cost table
nTable	1	Number of tables per office
ulyTable	5	ULY table
costStool	182.67	Cost stool
nStool	3	Number of stools per office
ulyStool	5	ULY stool
costBin	5	Cost trash bin
nBin	1	Number bins
ulyBin	5	ULY bin
costPen	5.19129	Cost pen
nPen	10	Number of pens per office
costPaper	70.5826	Cost paper
nPaper	10	Number of paper rims
costBicycle	100	Cost bicycle
ulyBicycle	3	ULY bicycle
costCarrier	43	Cost vaccine carrier
ulyCarrier	3	ULY vaccine carrier
Lab1EPI1	704.6	Wages EPI Program Manager
Lab2EPI1	650.4	Wages Deputy Program Manager
Lab3EPI1	596.2	Wages Senior Medical Officer
Lab4EPI1	361.671	Wages Nursing Officers
Lab5EPI1	162.6	Wages Secretary
Lab6EPI1	487.8	Wages Data Manager (WHO support)
Lab7EPI1	650.4	Wages Surveillance Officer (WHO support)
Lab8EPI1	162.6	Wages Store Keeper
Lab9EPI1	0
Lab10EPI1	0
Lab11EPI1	0
Lab12EPI1	0
Lab13EPI1	0
Lab14EPI1	0
Lab15EPI1	0
nLab1EPI1	1	Number EPI Program Manager
nLab2EPI1	1	Number Deputy Program Manager
nLab3EPI1	1	Number Senior Medical Officer
nLab4EPI1	2	Number Nursing Officers
nLab5EPI1	1	Number Secretary
nLab6EPI1	1	Number Data Manager (WHO support)
nLab7EPI1	1	Number Surveillance Officer (WHO support)
nLab8EPI1	1	Number Store Keeper
nLab9EPI1	0
nLab10EPI1	0
nLab11EPI1	0
nLab12EPI1	0
nLab13EPI1	0
nLab14EPI1	0
nLab15EPI1	0
Lab1EPI2	0
Lab2EPI2	0
Lab3EPI2	0
Lab4EPI2	0
Lab5EPI2	0
Lab6EPI2	0
Lab7EPI2	0
Lab8EPI2	0
Lab9EPI2	0
Lab10EPI2	0
Lab1EPI3	867.2	Wages District Health Officer
Lab2EPI3	433.6	Wages District Health Visitor
Lab3EPI3	75.88	Wages District Cold Chain Assistant
Lab4EPI3	75.88	Wages Surveillance Focal Person
Lab5EPI3	0
Lab6EPI3	0
Lab7EPI3	0
Lab8EPI3	0
Lab9EPI3	0
Lab10EPI3	0
pLab1EPI1	1	Percent EPI EPI Program Manager
pLab2EPI1	1	Percent EPI Wages Deputy Program Manager
pLab3EPI1	1	Percent EPI Wages Senior Medical Officer
pLab4EPI1	1	Percent EPI Wages Nursing Officers
pLab5EPI1	1	Percent EPI Wages Secretary
pLab6EPI1	1	Percent EPI Wages Data Manager (WHO support)
pLab7EPI1	1	Percent EPI Wages Surveillance Officer (WHO support)
pLab8EPI1	1	Percent EPI Wages Store Keeper
pLab9EPI1	0
pLab10EPI1	0
pLab11EPI1	0
pLab12EPI1	0
pLab13EPI1	0
pLab14EPI1	0
pLab15EPI1	0
pLab1EPI2	0
pLab2EPI2	0
pLab3EPI2	0
pLab4EPI2	0
pLab5EPI2	0
pLab6EPI2	0
pLab7EPI2	0
pLab8EPI2	0
pLab9EPI2	0
pLab10EPI2	0
pLab1EPI3	0.05	Percent District Health Officer
pLab2EPI3	0.1	Percent District Health Visitor
pLab3EPI3	0.75	Percent District Cold Chain Assistant
pLab4EPI3	0.5	Percent Surveillance Focal Person
pLab5EPI3	0
pLab6EPI3	0
pLab7EPI3	0
pLab8EPI3	0
pLab9EPI3	0
pLab10EPI3	0
dLab1EPI1	1	Days supervision EPI Program Manager
dLab2EPI1	1	Days supervision Deputy Program Manager
dLab3EPI1	1	Days supervision Senior Medical Officer
dLab4EPI1	1	Days supervision Nursing Officers
dLab5EPI1	0	Days supervision Secretary
dLab6EPI1	0	Days supervision Data Manager (WHO support)
dLab7EPI1	1	Days supervision Surveillance Officer (WHO support)
dLab8EPI1	0	Days supervision Wages Store Keeper
dLab9EPI1	0
dLab10EPI1	0
dLab11EPI1	0
dLab12EPI1	0
dLab13EPI1	0
dLab14EPI1	0
dLab15EPI1	0
dLab1EPI2	0
dLab2EPI2	0
dLab3EPI2	0
dLab4EPI2	0
dLab5EPI2	0
dLab6EPI2	0
dLab7EPI2	0
dLab8EPI2	0
dLab9EPI2	0
dLab10EPI2	0
dLab1EPI3	5	Days supervision District Health Officer
dLab2EPI3	10	Days supervision District Health Visitor
dLab3EPI3	10	Days supervision District Cold Chain Assistant
dLab4EPI3	10	Days supervision Surveillance Focal Person
dLab5EPI3	0
dLab6EPI3	0
dLab7EPI3	0
dLab8EPI3	0
dLab9EPI3	0
dLab10EPI3	0
costAuto	20982	Cost automobile
ulyAuto	5	ULY automobile
kmAuto	200000	Average lifespan (km) of automobile
elAuto	7	Fuel consumption L/100km
DriverEPI1	50.42	Wages driver level 1
DriverEPI2	0	Wages driver level 2
DriverEPI3	50.42	Wages driver level 3
DriverEPI4	50.42	Wages driver level 4
outDriverEPI1	28.184	Per-diem driver level 1
outDriverEPI2	0	Per-diem driver level 2
outDriverEPI3	4.336	Per-diem driver level 3
outDriverEPI4	4.336	Per-diem driver level 4
dDriverEPI1	5	Days supervision driver level 1
dDriverEPI2	0	Days supervision driver level 2
dDriverEPI3	15	Days supervision driver level 3
dDriverEPI4	0	Days supervision driver facility
pDriverEPI1	1	Percent EPI driver level 1
pDriverEPI2	0	Percent EPI driver level 2
pDriverEPI3	0.05	Percent EPI driver level 3
pDriverEPI4	0.5	Percent EPI facility
nDriverEPI1	6	Number of drivers EPI level 1
nDriverEPI2	0	Number of drivers EPI level 2
nDriverEPI3	1	Number of drivers EPI level 3
nDriverEPI4	0	Number of drivers facility
outLabEPI1	67.6284	Per-diem EPI national staff
outLabEPI2	0	Per-diem EPI regional staff
outLabEPI3	11	Per-diem EPI District staff
costHotel	73	Hotel cost per night
costRental	5.75604	Facility rental cost per m2
costColdAss	73710	Assessment of cold store capacity
costPostEval	40000	Post introduction evaluation
costTally	0.02	Cost per tally sheet
costCard	0.05	Cost per immunization card
costTV	250	Cost per TV advertisement
costRadio	28	Cost per radio advertisement
costNews	630	Cost per newspaper advertisement
costPoster	2.86	Cost per wall poster
costFlyer	0.02	Cost per flyer/leaflet
costInsinerator	4119.2	Cost insinerator
CostCrusher	1204.32	Cost bottle crusher
CostGear	108.4	Cost protective gear
ulyInsinerator	5	ULY insinerator
ulyCrusher	5	ULY bottle crusher
ulyGear	5	ULY protective gear
TechEPI	54.2	Wages technician
pTechEPI	0.3	Percent EPI technician
urban	0.2	Percent urban
attendlaunch1	1000	Number of people attending launching ceremony at central level
attendlaunch3	250	Number of people attending launching ceremony at districtlevel
volEPI	2.36025e+08	Volume of vaccines in current EPI schedule VVC
nEPI	18	Number of doses in current EPI schedule
volRTSSepi	4.69232e+07	Volume RTSS EPI delivery VVC
volRTSSepiboost	6.19505e+07	Volume RTSS EPI booster delivery VVC
volRTSSmm5to17	3.51924e+07	Volume RTSS 5 to 17 months delivery VVC
volRTSSmm5to17boost	4.64629e+07	Volume RTSS 5 to 17 months booster delivery VVC
nRTSSepi	3	Number of doses in RTSS EPI delivery schedule
nRTSSepiboost	4	Number of doses in RTSS EPI booster delivery schedule
nRTSSmm5to17	3	Number of doses in RTSS 5 to 17 months schedule
nRTSSmm5to17boost	4	Number of doses in RTSS 5 to 17 months schedule
vitaminA	yes	Vitamin A Supplementation in EPI
timedoseEPI	5	Time to administer a vaccine dose with another antigen
timedoseoutEPI	7	Time to administer a vaccine dose by itself
attr_vol_RTSSepi	0.165837
attr_vol_RTSSepiboost	0.207905
attr_vol_RTSSmm5to17	0.129757
attr_vol_RTSSmm5to17boost	0.164478
attr_n_RTSSepi	0.142857
attr_n_RTSSepiboost	0.181818
attr_n_RTSSmm5to17	0.142857
attr_n_RTSSmm5to17boost	0.181818
discount	0.03

## Sheet: kenya
Variable	Value	Label	Units
country	Kenya	country
population	45010056	population
popcapital	3375000	population capital
birthRate	28.27	birth rate	per 1000 population
deathRate	40.71	infant death rate	per 1000 live births
DTP1	0.82	EPI dose 1 coverage	percent
DTP2	0.79	EPI dose 2 coverage	percent
DTP3	0.76	EPI dose 3 coverage	percent
scalebooster	0.8	Scaling factor for booster coverage	percent
scaledtp	0.75	Scaling factor for 5 to 17 month coverage	percent
costVial	10	cost per vial	USD
freightVial	0.15	freight	percent
wasteVial	0.1	wastage	percent
doseVial	2	number of doses per vial	doses
costInjSyr	0.05	cost per syringe	USD
freightInjSyr	0.15	freight	percent
wasteInjSyr	0.1	wastage	percent
doseInjSyr	1	number of doses per unit	syringe
costRecSyr	0.04	cost per syringe	USD
freightRecSyr	0.15	freight	percent
wasteRecSyr	0.1	wastage	percent
doseRecSyr	2	number of doses per unit	syringe
costBox	0.6	cost per box	USD
freightBox	0	freight	percent
wasteBox	0.5	wastage	percent
doseBox	100	number of doses per unit	box
costWool	2.23	cost per roll	USD
freightWool	0	freight	percent
wasteWool	0.1	wastage	percent
doseWool	500	number of doses per unit	syringe
costChlor	3.46	cost per roll	USD
freightChlor	0	freight	percent
wasteChlor	0.1	wastage	percent
doseChlor	1000	number of doses per unit	syringe
volVial	9.68	vial volume	cm3
bulkVial	3.5	bulking factor
volInjSyr	35.9	injection syringe volume	cm3
bulkInjSyr	1.5	bulking factor
volRecSyr	34.3	reconstitution syringe volume	cm3
bulkRecSyr	1.5	bulking factor
volBox	950.4	safety box volume	cm3
bulkBox	1	bulking factor
volWool	2190	cotton wool volume	cm3
bulkWool	1	bulking factor
volChlor	2240	chlorhexidine bottle volume	cm3
bulkChlor	1.5	bulking factor
nDelSto1	4	number deliveries per Store level 1
nDelSto2	4	number deliveries per Store level 2
nDelSto3	4	number deliveries per Store level 3
nDelSto4	12	number deliveries per Store level 4
nSto1	1	number of stores at level 1
nSto2	8	number of stores at level 2
nSto3	154	number of stores at level 3
nSto4	6761	number of stores at level 4
typeSto1	WICR	Walk-in Cold Room
typeSto2	WICR	Walk-in Cold Room
typeSto3	ILR	Ice Lined Refrigerator
typeSto4	Fridge	Absorbtion Refrigerator
intVolSto1	40000000	Internal volume WICR 1	cm3
intVolSto2	20000000	Internal volume WICR 2	cm3
intVolSto3	213012	Internal volume ILR 3	cm3
intVolSto4	52000	Internal volume absorbtion refrigerator 4	cm3
extVolSto1	48	External volume WICR 1	m3
extVolSto2	25	External volume WICR 2	m3
extVolSto3	0.640568	External volume ILR 3	m3
extVolSto4	0.11	External volumeabsorbtion refrigerator 4	m3
stoVolSto1	5817000	Vaccine storage volume WICR 1	cm3
stoVolSto2	3614000	Vaccine storage volume WICR 2	cm3
stoVolSto3	94500	Vaccine storage volume ILR 3	cm3
stoVolSto4	17000	Vaccine storage volume absorbtion refrigerator 4	cm3
costSto1	31421.4	Cost Walk-in Cold Room	USD
costSto2	25682	Cost Walk-in Cold Room	USD
costSto3	725	Cost Ice Lined Refrigerator	USD
costSto4	1461.43	Cost Absorbtion refirgerator/freezer	USD
ulySto1	10	ULY Walk-in Cold Room	years
ulySto2	10	ULY Walk-in Cold Room	years
ulySto3	5	ULY Cost Ice Lined Refrigerator	years
ulySto4	5	ULY Cost Ice Lined Refrigerator	years
elSto1	1.55	kWh consumption Walk-in Cold Room 1	kWh
elSto2	1.05	kWh consumption Walk-in Cold Room 2	kWh
elSto3	1.62	kWh consumption Ice Lined Refrigerator 3	kWh
elSto4	0.8	l/24h LP gas consumption 4	l/h
costkWh	0.102144	Cost per kWH	USD
costlp	1.33	Cost liquide propane	USD
typeGen1	100kVa	Power generator level 1
typeGen2	40kVa	Power generator level 2
typeGen3	10kVa	Power generator level 3
costGen1	16392.6	Power generator level 1	USD
costGen2	9373.2	Power generator level 2	USD
costGen3	8908.07	Power generator level 3	USD
ulyGen1	10	ULY Power genetator 1	years
ulyGen2	10	ULY Power genetator 2	years
ulyGen3	5	ULY Power genetator 3	years
elGen1	7.4	Fuel consumption generator level 1	l/h
elGen2	4	Fuel consumption generator level 2	l/h
elGen3	1	Fuel consumption generator level 3	l/h
costDiesel	1.30572	cost of diesel	USD/l
costFuel	1.67427	Cost of fuel	USD/l
typeFre3	200l	Freezer level 3
typeFre4	50-99l	Freezer level 4
costFre3	560	Cost freezer level 3	USD
ulyFre3	5	ULY freezer level 3	years
elFre3	3.48	Electricity consumption freezer level 3	l/h
costFac1	1097.72	Facility cost level 1	USD/m2
costFac2	962.133	Facility cost level 2	USD/m2
costFac3	858.756	Facility cost level 3	USD/m2
costFac4	835	Facility cost level 4	USD/m2
ulyFac1	20	ULY facility cost level 1	years
ulyFac2	20	ULY facility cost level 2	years
ulyFac3	20	ULY facility cost level 3	years
ulyFac4	20	ULY facility cost level 3	years
costoverFac	0.04	Facility overhead cost per 1usd	USD
nLab1Sto1	4	Number officers level 1
nLab2Sto1	5	Number technicians level 1
Lab1Sto1	774.75	Wages officers level 1	USD
Lab2Sto1	175.61	Wages technicians level 1	USD
nLab1Sto2	1	Number officers level 2
nLab2Sto2	2	Number technicians level 2
Lab1Sto2	774.75	Wages officers level 2	USD
Lab2Sto2	175.61	Wages technicians level 2	USD
nLab1Sto3	1	Number officers level 3
nLab2Sto3	2	Number technicians level 3
Lab1Sto3	774.75	Wages officers level 3	USD
Lab2Sto3	175.61	Wages technicians level 3	USD
typeTra1	truck	Type of vehicle level 1
typeTra2	pickup	Type of vehicle level 2
typeTra3	motorcycle	Type of vehicle level 3
costTra1	157970	Cost of vehicle level 1	USD
costTra2	42125	Cost of vehicle level 2	USD
costTra3	4213	Cost of vehicle level 3	USD
ulyTra1	10	ULY of vehicle level 1	years
ulyTra2	5	ULY of vehicle level 2	years
ulyTra3	5	ULY of vehicle level 3	years
kmTra1	500000	Average lifespan (km) of vehicle level 1	km
kmTra2	200000	Average lifespan (km) of vehicle level 2	km
kmTra3	30000	Average lifespan (km) of vehicle level 3	km
elTra1	15	Fuel consumption L/100km	L/100km
elTra2	17	Fuel consumption L/100km	L/100km
elTra3	5	Fuel consumption L/100km	L/100km
volTra1	30000000	Vehicle capacity	cm3
volTra2	1427200	Vehicle capacity	cm3
ExtVolBoxL	248248	Cold box external volume small	cm3
ExtVolBoxS	129792	Cold box external volume large	cm3
VacVolBoxL	24300	Cold box vaccine volume small	cm3
VacVolBoxS	9000	Cold box vaccine volume large	cm3
costboxl	149	Cost of cold box size L	usd
costboxs	85	Cost of cold box size S	usd
kmSto2	300	Average distance per route one-way level 2	km
kmSto3	180	Average distance per route one-way level 3	km
kmSto4	50	Average distance per route one-way level 4	km
nRTSto2	2	Number of stores per RT level 2
nRTSto3	4	Number of stores per RT level 3
nRTSto4	1	Number of stores per RT level 4
LabFac	774.75	Wages nurse level 4	USD
outLabFac	26.858	Outreach per-diem	USD
noutFac	3	Days outreach	days
epiLabFac	0.5	Nurse EPI	percent
costTable	107.58	Cost table	USD
nTable	1	Number of tables per office	units
ulyTable	5	ULY table	years
costStool	182.67	Cost stool	USD
nStool	3	Number of stools per office	units
ulyStool	5	ULY stool	years
costBin	5	Cost trash bin	USD
nBin	1	Number bins	units
ulyBin	5	ULY bin	years
costPen	5.19129	Cost pen	USD
nPen	10	Number of pens per office	units
costPaper	70.5826	Cost paper	USD
nPaper	10	Number of paper rims	units
costBicycle	100	Cost bicycle	USD
ulyBicycle	3	ULY bicycle	years
costCarrier	43	Cost vaccine carrier	USD
ulyCarrier	3	ULY vaccine carrier	years
Lab1EPI1	2324.25	Wages DVI Head	USD
Lab2EPI1	1859.4	Wages Deputy Head DVI/Routine and surveillance	USD
Lab3EPI1	1859.4	Wages Quality Assurance officer	USD
Lab4EPI1	1549.5	Wages National Logistician	USD
Lab5EPI1	826.4	Wages Advocacy officer	USD
Lab6EPI1	826.4	Wages Cold chain officer i/c	USD
Lab7EPI1	826.4	Wages Training Officer	USD
Lab8EPI1	826.4	Wages Data Manager	USD
Lab9EPI1	826.4	Wages Injection safety officer	USD
Lab10EPI1	826.4	Wages Data officers	USD
Lab11EPI1	826.4	Wages Cental vaccine store manager	USD
Lab12EPI1	619.8	Wages DVI Administrator	USD
Lab13EPI1	619.8	Wages Accountant	USD
Lab14EPI1	619.8	Wages Cold chain officers	USD
Lab15EPI1	309.9	Wages Secretary	USD
nLab1EPI1	1	Number DVI Head
nLab2EPI1	1	Number Deputy Head DVI/Routine and surveillance
nLab3EPI1	1	Number Quality Assurance officer
nLab4EPI1	1	Number National Logistician
nLab5EPI1	1	Number Advocacy officer
nLab6EPI1	1	Number Cold chain officer i/c
nLab7EPI1	1	Number Training Officer
nLab8EPI1	1	Number Data Manager
nLab9EPI1	1	Number Injection safety officer
nLab10EPI1	1	Number Data officers
nLab11EPI1	5	Number Cental vaccine store manager
nLab12EPI1	1	Number DVI Administrator
nLab13EPI1	1	Number Accountant
nLab14EPI1	4	Number Cold chain officers
nLab15EPI1	1	Number Secretary
Lab1EPI2	2324.25	Wages PDPHS	USD
Lab2EPI2	1239.6	Wages Provincial Logistician	USD
Lab3EPI2	774.75	Wages Provincial HRIO	USD
Lab4EPI2	774.75	Wages Provincial Surveillance Officer	USD
Lab5EPI2	774.75	Wages Provincial Health Education Officer	USD
Lab6EPI2	774.75	Wages Provincial PHO	USD
Lab7EPI2	619.8	Wages Provincial NO	USD
Lab8EPI2	619.8	Wages Provincial Medical Engineers	USD
Lab9EPI2	619.8	Wages Provincial Administrator	USD
Lab10EPI2	309.9	Wages Secretary	USD
Lab1EPI3	1239.6	Wages DMOH	USD
Lab2EPI3	774.75	Wages District Logistician (DPHN)	USD
Lab3EPI3	774.75	Wages District HRIO	USD
Lab4EPI3	774.75	Wages District Surveillance Officer	USD
Lab5EPI3	774.75	Wages District Health Education Officer	USD
Lab6EPI3	619.8	Wages District PHO	USD
Lab7EPI3	619.8	Wages District NO	USD
Lab8EPI3	619.8	Wages District Medical Engineers	USD
Lab9EPI3	619.8	Wages District Administrator	USD
Lab10EPI3	309.9	Wages Secretary	USD
pLab1EPI1	1	Percent EPI DVI Head	percent
pLab2EPI1	1	Percent EPI Deputy Head DVI/Routine and surveillance	percent
pLab3EPI1	1	Percent EPI Quality Assurance officer	percent
pLab4EPI1	1	Percent EPI National Logistician	percent
pLab5EPI1	1	Percent EPI Advocacy officer	percent
pLab6EPI1	1	Percent EPI Cold chain officer i/c	percent
pLab7EPI1	1	Percent EPI Training Officer	percent
pLab8EPI1	1	Percent EPI Data Manager	percent
pLab9EPI1	1	Percent EPI Injection safety officer	percent
pLab10EPI1	1	Percent EPI Data officers	percent
pLab11EPI1	1	Percent EPI Cental vaccine store manager	percent
pLab12EPI1	1	Percent EPI DVI Administrator	percent
pLab13EPI1	0.3	Percent EPI Accountant	percent
pLab14EPI1	1	Percent EPI Cold chain officers	percent
pLab15EPI1	1	Percent EPI Secretary	percent
pLab1EPI2	0.1	Percent PDPHS	percent
pLab2EPI2	0.75	Percent Provincial Logistician	percent
pLab3EPI2	0.25	Percent Provincial HRIO	percent
pLab4EPI2	0.25	Percent Provincial Surveillance Officer	percent
pLab5EPI2	0.1	Percent Provincial Health Education Officer	percent
pLab6EPI2	0.1	Percent Provincial PHO	percent
pLab7EPI2	0.1	Percent Provincial NO	percent
pLab8EPI2	0.1	Percent Provincial Medical Engineers	percent
pLab9EPI2	0.1	Percent Provincial Administrator	percent
pLab10EPI2	0.05	Percent Secretary	percent
pLab1EPI3	0.1	Percent EPI DMOH	percent
pLab2EPI3	1	Percent EPI District Logistician (DPHN)	percent
pLab3EPI3	0.25	Percent EPI District HRIO	percent
pLab4EPI3	0.5	Percent EPI District Surveillance Officer	percent
pLab5EPI3	0.1	Percent EPI District Health Education Officer	percent
pLab6EPI3	0.1	Percent EPI District PHO	percent
pLab7EPI3	0.1	Percent EPI District NO	percent
pLab8EPI3	0.25	Percent EPI District Medical Engineers	percent
pLab9EPI3	0.05	Percent EPI District Administrator	percent
pLab10EPI3	0.05	Percent EPI Secretary	percent
dLab1EPI1	3	Days Supervision DVI Head	days
dLab2EPI1	3	Days Supervision Deputy Head DVI/Routine and surveillance	days
dLab3EPI1	3	Days Supervision Quality Assurance officer	days
dLab4EPI1	3	Days Supervision National Logistician	days
dLab5EPI1	3	Days Supervision Advocacy officer	days
dLab6EPI1	3	Days Supervision Cold chain officer i/c	days
dLab7EPI1	3	Days Supervision Training Officer	days
dLab8EPI1	3	Days Supervision Data Manager	days
dLab9EPI1	3	Days Supervision Injection safety officer	days
dLab10EPI1	0	Days Supervision Data officers	days
dLab11EPI1	0	Days Supervision Cental vaccine store manager	days
dLab12EPI1	0	Days Supervision DVI Administrator	days
dLab13EPI1	0	Days Supervision Accountant	days
dLab14EPI1	0	Days Supervision Cold chain officers	days
dLab15EPI1	0	Days Supervision Secretary	days
dLab1EPI2	3	Days PDPHS	days
dLab2EPI2	3	Days Provincial Logistician	days
dLab3EPI2	3	Days Provincial HRIO	days
dLab4EPI2	3	Days Provincial Surveillance Officer	days
dLab5EPI2	3	Days Provincial Health Education Officer	days
dLab6EPI2	3	Days Provincial PHO
dLab7EPI2	3	Days Provincial NO	days
dLab8EPI2	0	Days Provincial Medical Engineers	days
dLab9EPI2	0	Days Provincial Administrator	days
dLab10EPI2	0	Days Secretary	days
dLab1EPI3	2	Days EPI DMOH	days
dLab2EPI3	2	Days EPI District Logistician (DPHN)	days
dLab3EPI3	2	Days EPI District HRIO	days
dLab4EPI3	2	Days EPI District Surveillance Officer	days
dLab5EPI3	2	Days EPI District Health Education Officer
dLab6EPI3	2	Days EPI District PHO
dLab7EPI3	2	Days EPI District NO	days
dLab8EPI3	0	Days EPI District Medical Engineers	days
dLab9EPI3	0	Days EPI District Administrator	days
dLab10EPI3	0	Days EPI Secretary
costAuto	20982	Cost automobile	USD
ulyAuto	5	ULY automobile	years
kmAuto	200000	Average lifespan (km) of automobile	km
elAuto	7	Fuel consumption L/100km	L/100km
DriverEPI1	309.9	Wages driver level 1	USD
DriverEPI2	309.9	Wages driver level 2	USD
DriverEPI3	309.9	Wages driver level 3	USD
DriverEPI4	309.9	Wages driver level 4	USD
outDriverEPI1	26.858	Per-diem driver level 1	USD
outDriverEPI2	26.858	Per-diem driver level 2	USD
outDriverEPI3	15.495	Per-diem driver level 3	USD
outDriverEPI4	12.396	Per-diem driver level 4	USD
dDriverEPI1	3	Days supervision driver level 1	days
dDriverEPI2	3	Days supervision driver level 2	days
dDriverEPI3	2	Days supervision driver level 3	days
dDriverEPI4	0	Days supervision driver facility	days
pDriverEPI1	1	Percent EPI driver level 1	percent
pDriverEPI2	0.1	Percent EPI driver level 2	percent
pDriverEPI3	0.25	Percent EPI driver level 3	percent
pDriverEPI4	0.05	Percent EPI driver facility	percent
nDriverEPI1	5	Number of drivers EPI level 1
nDriverEPI2	2	Number of drivers EPI level 2
nDriverEPI3	2	Number of drivers EPI level 3
nDriverEPI4	0	Number of drivers facility
outLabEPI1	41.32	Per-diem EPI national staff	USD
outLabEPI2	26.858	Per-diem EPI regional staff	USD
outLabEPI3	15.495	Per-diem EPI District staff	USD
costHotel	180	Hotel cost per night	USD
costRental	5.75604	Facility rental cost per m2	USD
costColdAss	73710	Assessment of cold store capacity	USD
costPostEval	40000	Post introduction evaluation	USD
costTally	0.02	Cost per tally sheet	USD
costCard	0.05	Cost per immunization card	USD
costTV	680	Cost per TV advertisement	USD
costRadio	28	Cost per radio advertisement	USD
costNews	630	Cost per newspaper advertisement	USD
costPoster	2.86	Cost per wall poster	USD
costFlyer	0.02	Cost per flyer/leaflet	USD
costInsinerator	4119.2	Cost insinerator	USD
CostCrusher	1204.32	Cost bottle crusher	USD
CostGear	108.4	Cost protective gear	USD
ulyInsinerator	5	ULY insinerator	years
ulyCrusher	5	ULY bottle crusher	years
ulyGear	5	ULY protective gear	years
TechEPI	175.61	Wages technician	USD
pTechEPI	0.3	Percent EPI technician	percent
urban	0.24	Percent urban	percent
attendlaunch1	2000	Number of people attending launching ceremony at central level	people
attendlaunch3	500	Number of people attending launching ceremony at districtlevel	people
volEPI	2.38187e+08	Volume of vaccines in current EPI schedule VVC	cm3
nEPI	21	Number of doses in current EPI schedule
volRTSSepi	4.49961e+07	Volume RTSS EPI delivery VVC	cm3
volRTSSepiboost	5.65394e+07	Volume RTSS EPI booster delivery VVC	cm3
volRTSSmm5to17	3.37471e+07	Volume RTSS 5 to 17 months delivery VVC	cm3
volRTSSmm5to17boost	4.24046e+07	Volume RTSS 5 to 17 months booster delivery VVC	cm3
nRTSSepi	3	Number of doses in RTSS EPI delivery schedule
nRTSSepiboost	4	Number of doses in RTSS EPI booster delivery schedule
nRTSSmm5to17	3	Number of doses in RTSS 5 to 17 months schedule
nRTSSmm5to17boost	4	Number of doses in RTSS 5 to 17 months schedule
vitaminA	yes	Vitamin A Supplementation in EPI
timedoseEPI	5	Time to administer a vaccine dose with another antigen
timedoseoutEPI	7	Time to administer a vaccine dose by itself
attr_vol_RTSSepi	0.158894
attr_vol_RTSSepiboost	0.191837
attr_vol_RTSSmm5to17	0.1241
attr_vol_RTSSmm5to17boost	0.151125
attr_n_RTSSepi	0.125
attr_n_RTSSepiboost	0.16
attr_n_RTSSmm5to17	0.125
attr_n_RTSSmm5to17boost	0.16
discount	0.03

## Sheet: burkina faso
Variable	Value	Label	Units
country	Burkina Faso	country
population	18365123	population
popcapital	1475223	population capital
birthRate	42.42	birth rate	per 1000 population
deathRate	76.8	infant death rate	per 1000 live births
DTP1	0.94	EPI dose 1 coverage	percent
DTP2	0.91	EPI dose 2 coverage	percent
DTP3	0.88	EPI dose 3 coverage	percent
scalebooster	0.8	Scaling factor for booster coverage	percent
scaledtp	0.75	Scaling factor for 5 to 17 month coverage	percent
costVial	10	cost per vial	USD
freightVial	0.15	freight	percent
wasteVial	0.1	wastage	percent
doseVial	2	number of doses per vial	doses
costInjSyr	0.05	cost per syringe	USD
freightInjSyr	0.15	freight	percent
wasteInjSyr	0.1	wastage	percent
doseInjSyr	1	number of doses per unit	syringe
costRecSyr	0.04	cost per syringe	USD
freightRecSyr	0.15	freight	percent
wasteRecSyr	0.1	wastage	percent
doseRecSyr	2	number of doses per unit	syringe
costBox	0.6	cost per box	USD
freightBox	0	freight	percent
wasteBox	0.5	wastage	percent
doseBox	100	number of doses per unit	box
costWool	2.23	cost per roll	USD
freightWool	0	freight	percent
wasteWool	0.1	wastage	percent
doseWool	500	number of doses per unit	syringe
costChlor	3.46	cost per roll	USD
freightChlor	0	freight	percent
wasteChlor	0.1	wastage	percent
doseChlor	1000	number of doses per unit	syringe
volVial	9.68	vial volume	cm3
bulkVial	3.5	bulking factor
volInjSyr	35.9	injection syringe volume	cm3
bulkInjSyr	1.5	bulking factor
volRecSyr	34.3	reconstitution syringe volume	cm3
bulkRecSyr	1.5	bulking factor
volBox	950.4	safety box volume	cm3
bulkBox	1	bulking factor
volWool	2190	cotton wool volume	cm3
bulkWool	1	bulking factor
volChlor	2240	chlorhexidine bottle volume	cm3
bulkChlor	1.5	bulking factor
nDelSto1	4	number deliveries per Store level 1
nDelSto2	4	number deliveries per Store level 2
nDelSto3	4	number deliveries per Store level 3
nDelSto4	12	number deliveries per Store level 4
nSto1	1	number of stores at level 1
nSto2	13	number of stores at level 2
nSto3	55	number of stores at level 3
nSto4	1365	number of stores at level 4
typeSto1	WICR	Walk-in Cold Room
typeSto2	WICR	Walk-in Cold Room
typeSto3	ILR	Ice Lined Refrigerator
typeSto4	Fridge	Absorbtion Refrigerator
intVolSto1	40000000	Internal volume WICR 1	cm3
intVolSto2	20000000	Internal volume WICR 2	cm3
intVolSto3	213012	Internal volume ILR 3	cm3
intVolSto4	52000	Internal volume absorbtion refrigerator 4	cm3
extVolSto1	48	External volume WICR 1	m3
extVolSto2	25	External volume WICR 2	m3
extVolSto3	0.640568	External volume ILR 3	m3
extVolSto4	0.11	External volumeabsorbtion refrigerator 4	m3
stoVolSto1	5817000	Vaccine storage volume WICR 1	cm3
stoVolSto2	3614000	Vaccine storage volume WICR 2	cm3
stoVolSto3	94500	Vaccine storage volume ILR 3	cm3
stoVolSto4	17000	Vaccine storage volume absorbtion refrigerator 4	cm3
costSto1	31421.4	Cost Walk-in Cold Room	USD
costSto2	25682	Cost Walk-in Cold Room	USD
costSto3	725	Cost Ice Lined Refrigerator	USD
costSto4	1461.43	Cost Absorbtion refirgerator/freezer	USD
ulySto1	10	ULY Walk-in Cold Room	years
ulySto2	10	ULY Walk-in Cold Room	years
ulySto3	5	ULY Cost Ice Lined Refrigerator	years
ulySto4	5	ULY Cost Ice Lined Refrigerator	years
elSto1	1.55	kWh consumption Walk-in Cold Room 1	kWh
elSto2	1.05	kWh consumption Walk-in Cold Room 2	kWh
elSto3	1.62	kWh consumption Ice Lined Refrigerator 3	kWh
elSto4	0.8	l/24h LP gas consumption 4	l/h
costkWh	0.35	Cost per kWH	USD
costlp	1.33	Cost liquide propane	USD
typeGen1	100kVa	Power generator level 1
typeGen2	40kVa	Power generator level 2
typeGen3	10kVa	Power generator level 3
costGen1	16392.6	Power generator level 1	USD
costGen2	9373.2	Power generator level 2	USD
costGen3	8908.07	Power generator level 3	USD
ulyGen1	10	ULY Power genetator 1	years
ulyGen2	10	ULY Power genetator 2	years
ulyGen3	5	ULY Power genetator 3	years
elGen1	7.4	Fuel consumption generator level 1	l/h
elGen2	4	Fuel consumption generator level 2	l/h
elGen3	1	Fuel consumption generator level 3	l/h
costDiesel	1.51632	cost of diesel	USD/l
costFuel	1.344	Cost of fuel	USD/l
typeFre3	200l	Freezer level 3
typeFre4	50-99l	Freezer level 4
costFre3	560	Cost freezer level 3	USD
ulyFre3	5	ULY freezer level 3	years
elFre3	3.48	Electricity consumption freezer level 3	l/h
costFac1	1097.72	Facility cost level 1	USD/m2
costFac2	962.133	Facility cost level 2	USD/m2
costFac3	858.756	Facility cost level 3	USD/m2
costFac4	835	Facility cost level 4	USD/m2
ulyFac1	20	ULY facility cost level 1	years
ulyFac2	20	ULY facility cost level 2	years
ulyFac3	20	ULY facility cost level 3	years
ulyFac4	20	ULY facility cost level 3	years
costoverFac	0.04	Facility overhead cost per 1usd	USD
nLab1Sto1	4	Number officers level 1
nLab2Sto1	5	Number technicians level 1
Lab1Sto1	324.173	Wages officers level 1	USD
Lab2Sto1	60.7824	Wages technicians level 1	USD
nLab1Sto2	1	Number officers level 2
nLab2Sto2	2	Number technicians level 2
Lab1Sto2	253.26	Wages officers level 2	USD
Lab2Sto2	40.5216	Wages technicians level 2	USD
nLab1Sto3	1	Number officers level 3
nLab2Sto3	2	Number technicians level 3
Lab1Sto3	253.26	Wages officers level 3	USD
Lab2Sto3	40.5216	Wages technicians level 3	USD
typeTra1	truck	Type of vehicle level 1
typeTra2	pickup	Type of vehicle level 2
typeTra3	motorcycle	Type of vehicle level 3
costTra1	157970	Cost of vehicle level 1	USD
costTra2	42125	Cost of vehicle level 2	USD
costTra3	4213	Cost of vehicle level 3	USD
ulyTra1	10	ULY of vehicle level 1	years
ulyTra2	5	ULY of vehicle level 2	years
ulyTra3	5	ULY of vehicle level 3	years
kmTra1	500000	Average lifespan (km) of vehicle level 1	km
kmTra2	200000	Average lifespan (km) of vehicle level 2	km
kmTra3	30000	Average lifespan (km) of vehicle level 3	km
elTra1	15	Fuel consumption L/100km	L/100km
elTra2	17	Fuel consumption L/100km	L/100km
elTra3	5	Fuel consumption L/100km	L/100km
volTra1	30000000	Vehicle capacity	cm3
volTra2	1427200	Vehicle capacity	cm3
ExtVolBoxL	248248	Cold box external volume small	cm3
ExtVolBoxS	129792	Cold box external volume large	cm3
VacVolBoxL	24300	Cold box vaccine volume small	cm3
VacVolBoxS	9000	Cold box vaccine volume large	cm3
costboxl	149	Cost of cold box size L	usd
costboxs	85	Cost of cold box size S	usd
kmSto2	230	Average distance per route one-way level 2	km
kmSto3	100	Average distance per route one-way level 3	km
kmSto4	50	Average distance per route one-way level 4	km
nRTSto2	4	Number of stores per RT level 2
nRTSto3	2	Number of stores per RT level 3
nRTSto4	1	Number of stores per RT level 4
LabFac	111.434	Wages nurse level 4	USD
outLabFac	10.1304	Outreach per-diem	USD
noutFac	2.5	Days outreach	days
epiLabFac	0.5	Nurse EPI	percent
costTable	107.58	Cost table	USD
nTable	1	Number of tables per office	units
ulyTable	5	ULY table	years
costStool	182.67	Cost stool	USD
nStool	3	Number of stools per office	units
ulyStool	5	ULY stool	years
costBin	5	Cost trash bin	USD
nBin	1	Number bins	units
ulyBin	5	ULY bin	years
costPen	5.19129	Cost pen	USD
nPen	10	Number of pens per office	units
costPaper	70.5826	Cost paper	USD
nPaper	10	Number of paper rims	units
costBicycle	100	Cost bicycle	USD
ulyBicycle	3	ULY bicycle	years
costCarrier	43	Cost vaccine carrier	USD
ulyCarrier	3	ULY vaccine carrier	years
Lab1EPI1	546.565	Wages Directeur du Programme PEV	USD
Lab2EPI1	425.106	Wages Médecin	USD
Lab3EPI1	283.404	Wages Administeur du programme	USD
Lab4EPI1	425.106	Wages Pharmacien	USD
Lab5EPI1	323.89	Wages Surveillance et gestion des données	USD
Lab6EPI1	222.675	Wages Assistant administratif	USD
Lab7EPI1	242.918	Wages State nure	USD
Lab8EPI1	167.006	Wages Patented nurse	USD
Lab9EPI1	131.58	Wages Secrétaires	USD
Lab10EPI1	131.58	Wages Agents de bureau	USD
Lab11EPI1	79.9604	Wages Liason officer	USD
Lab12EPI1	323.89	Wages Planner	USD
Lab13EPI1	323.89	Wages logistique et gestion des vaccins	USD
Lab14EPI1	323.89	Wages communication sociale	USD
Lab15EPI1	323.89	Wages Point focal GAVI	USD
nLab1EPI1	1	Number Directeur du Programme PEV
nLab2EPI1	1	Number Médecin
nLab3EPI1	1	Number Administeur du programme
nLab4EPI1	1	Number Pharmacien
nLab5EPI1	3	Number Surveillance et gestion des données
nLab6EPI1	2	Number Assistant administratif
nLab7EPI1	2	Number State nure
nLab8EPI1	1	Number Patented nurse
nLab9EPI1	1	Number Secrétaires
nLab10EPI1	1	Number Agents de bureau
nLab11EPI1	1	Number Liason officer
nLab12EPI1	2	Number Planner
nLab13EPI1	2	Number logistique et gestion des vaccins
nLab14EPI1	3	Number communication sociale
nLab15EPI1	1	Number Point focal GAVI
Lab1EPI2	556.687	Wages Directeur régional de la santé	USD
Lab2EPI2	435.228	Wages Médecin chef lutte contre la maladie	USD
Lab3EPI2	435.228	Wages Pharmacien régional	USD
Lab4EPI2	253.039	Wages Responsable PEV régional	USD
Lab5EPI2	344.134	Wages Responsable CISSE régional	USD
Lab6EPI2	293.526	Wages Administrateur	USD
Lab7EPI2	303.647	Wages Compable régional	USD
Lab8EPI2	222.675	Wages Administrateur adjoint	USD
Lab9EPI2	131.58	Wages Secrétaire	USD
Lab10EPI2	79.9604	Wages Agent de liaison	USD
Lab1EPI3	414.985	Wages Médecin Chef de District	USD
Lab2EPI3	414.985	Wages Médecin Chef de District adjoint	USD
Lab3EPI3	323.89	Wages Responsable DRD	USD
Lab4EPI3	253.039	Wages Responsable PEV du district	USD
Lab5EPI3	253.039	Wages Responsable CISSE du district	USD
Lab6EPI3	253.039	Wages Responsable à la planification	USD
Lab7EPI3	222.675	Wages Gestionnaire du district	USD
Lab8EPI3	182.188	Wages Gestionnaire Adjoint du district	USD
Lab9EPI3	253.039	Wages Responsable SIECA	USD
Lab10EPI3	131.58	Wages Secrétaires	USD
pLab1EPI1	1	Percent Directeur du Programme PEV	percent
pLab2EPI1	1	Percent Médecin	percent
pLab3EPI1	1	Percent Administeur du programme	percent
pLab4EPI1	1	Percent Pharmacien	percent
pLab5EPI1	1	Percent Surveillance et gestion des données	percent
pLab6EPI1	1	Percent Assistant administratif	percent
pLab7EPI1	1	Percent State nure	percent
pLab8EPI1	1	Percent Patented nurse	percent
pLab9EPI1	1	Percent Secrétaires	percent
pLab10EPI1	1	Percent Agents de bureau	percent
pLab11EPI1	1	Percent Liason officer	percent
pLab12EPI1	1	Percent Planner	percent
pLab13EPI1	1	Percent logistique et gestion des vaccins	percent
pLab14EPI1	1	Percent communication sociale	percent
pLab15EPI1	1	Percent Point focal GAVI	percent
pLab1EPI2	0.2	Percent Directeur régional de la santé	percent
pLab2EPI2	0.2	Percent Médecin chef lutte contre la maladie	percent
pLab3EPI2	0.1	Percent Pharmacien régional	percent
pLab4EPI2	1	Percent Responsable PEV régional	percent
pLab5EPI2	0.2	Percent Responsable CISSE régional	percent
pLab6EPI2	0.2	Percent Administrateur	percent
pLab7EPI2	0.2	Percent Compable régional	percent
pLab8EPI2	0.2	Percent Administrateur adjoint	percent
pLab9EPI2	0.1	Percent Secrétaire	percent
pLab10EPI2	0.2	Percent Agent de liaison	percent
pLab1EPI3	0.25	Percent Médecin Chef de District	percent
pLab2EPI3	0.2	Percent Médecin Chef de District adjoint	percent
pLab3EPI3	0.2	Percent Responsable DRD	percent
pLab4EPI3	1	Percent Responsable PEV du district	percent
pLab5EPI3	0.2	Percent Responsable CISSE du district	percent
pLab6EPI3	0.2	Percent Responsable à la planification	percent
pLab7EPI3	0.15	Percent Gestionnaire du district	percent
pLab8EPI3	0.15	Percent Gestionnaire Adjoint du district	percent
pLab9EPI3	0.15	Percent Responsable SIECA	percent
pLab10EPI3	0.1	Percent Secrétaires	percent
dLab1EPI1	3	Days Supervision Directeur du Programme PEV	days
dLab2EPI1	3	Days Supervision Médecin	days
dLab3EPI1	0	Days Supervision Administeur du programme	days
dLab4EPI1	3	Days Supervision Pharmacien	days
dLab5EPI1	3	Days Supervision Surveillance et gestion des données	days
dLab6EPI1	0	Days Supervision Assistant administratif	days
dLab7EPI1	3	Days Supervision State nure	days
dLab8EPI1	3	Days Supervision Patented nurse	days
dLab9EPI1	0	Days Supervision Secrétaires	days
dLab10EPI1	0	Days Supervision Agents de bureau	days
dLab11EPI1	0	Days Supervision Liason officer	days
dLab12EPI1	3	Days Supervision Planner	days
dLab13EPI1	3	Days Supervision logistique et gestion des vaccins	days
dLab14EPI1	3	Days Supervision communication sociale	days
dLab15EPI1	3	Days Supervision Point focal GAVI	days
dLab1EPI2	3	Days Supervision Directeur régional de la santé	days
dLab2EPI2	3	Days Supervision Médecin chef lutte contre la maladie	days
dLab3EPI2	3	Days Supervision Pharmacien régional	days
dLab4EPI2	3	Days Supervision Responsable PEV régional	days
dLab5EPI2	3	Days Supervision Responsable CISSE régional	days
dLab6EPI2	3	Days Supervision Administrateur	days
dLab7EPI2	3	Days Supervision Compable régional	days
dLab8EPI2	0	Days Supervision Administrateur adjoint	days
dLab9EPI2	0	Days Supervision Secrétaire	days
dLab10EPI2	0	Days Supervision Agent de liaison	days
dLab1EPI3	2	Days SupervisionMédecin Chef de District	days
dLab2EPI3	2	Days SupervisionMédecin Chef de District adjoint	days
dLab3EPI3	2	Days SupervisionResponsable DRD	days
dLab4EPI3	2	Days SupervisionResponsable PEV du district	days
dLab5EPI3	2	Days SupervisionResponsable CISSE du district	days
dLab6EPI3	2	Days SupervisionResponsable à la planification	days
dLab7EPI3	2	Days SupervisionGestionnaire du district	days
dLab8EPI3	2	Days SupervisionGestionnaire Adjoint du district	days
dLab9EPI3	2	Days SupervisionResponsable SIECA	days
dLab10EPI3	0	Days SupervisionSecrétaires	days
costAuto	20982	Cost automobile	USD
ulyAuto	5	ULY automobile	years
kmAuto	200000	Average lifespan (km) of automobile	km
elAuto	7	Fuel consumption L/100km	L/100km
DriverEPI1	100.178	Wages driver level 1	USD
DriverEPI2	100.178	Wages driver level 2	USD
DriverEPI3	100.178	Wages driver level 3	USD
DriverEPI4	100.178	Wages driver level 4	USD
outDriverEPI1	14.6328	Per-diem driver level 1	USD
outDriverEPI2	10.1304	Per-diem driver level 2	USD
outDriverEPI3	4.5024	Per-diem driver level 3	USD
outDriverEPI4	4.5024	Per-diem driver level 4	USD
dDriverEPI1	3	Days supervision driver level 1	days
dDriverEPI2	1	Days supervision driver level 2	days
dDriverEPI3	1	Days supervision driver level 3	days
dDriverEPI4	0	Days supervision driver facility	days
pDriverEPI1	1	Percent EPI driver level 1	percent
pDriverEPI2	0.2	Percent EPI driver level 2	percent
pDriverEPI3	0.25	Percent EPI driver level 3	percent
pDriverEPI4	0.1	Percent EPI driver facility	percent
nDriverEPI1	3	Number of drivers EPI level 1
nDriverEPI2	2	Number of drivers EPI level 2
nDriverEPI3	1	Number of drivers EPI level 3
nDriverEPI4	0	Number of drivers facility
outLabEPI1	30.3912	Per-diem EPI national staff	USD
outLabEPI2	20.2608	Per-diem EPI regional staff	USD
outLabEPI3	10.1304	Per-diem EPI District staff	USD
costHotel	104	Hotel cost per night	USD
costRental	5.75604	Facility rental cost per m2	USD
costColdAss	73710	Assessment of cold store capacity	USD
costPostEval	40000	Post introduction evaluation	USD
costTally	0.02	Cost per tally sheet	USD
costCard	0.05	Cost per immunization card	USD
costTV	680	Cost per TV advertisement	USD
costRadio	28	Cost per radio advertisement	USD
costNews	630	Cost per newspaper advertisement	USD
costPoster	2.86	Cost per wall poster	USD
costFlyer	0.02	Cost per flyer/leaflet	USD
costInsinerator	4119.2	Cost insinerator	USD
CostCrusher	1204.32	Cost bottle crusher	USD
CostGear	108.4	Cost protective gear	USD
ulyInsinerator	5	ULY insinerator	years
ulyCrusher	5	ULY bottle crusher	years
ulyGear	5	ULY protective gear	years
TechEPI	56.28	Wages technician	USD
pTechEPI	0.5	Percent EPI technician	percent
urban	0.265	Percent urban	percent
attendlaunch1	1000	Number of people attending launching ceremony at central level	people
attendlaunch3	250	Number of people attending launching ceremony at districtlevel	people
volEPI	1.71489e+08	Volume of vaccines in current EPI schedule VVC	cm3
nEPI	19	Number of doses in current EPI schedule
volRTSSepi	22726704	Volume RTSS EPI delivery VVC	cm3
volRTSSepiboost	2.85874e+07	Volume RTSS EPI booster delivery VVC	cm3
volRTSSmm5to17	17045028	Volume RTSS 5 to 17 months delivery VVC	cm3
volRTSSmm5to17boost	2.14405e+07	Volume RTSS 5 to 17 months booster delivery VVC	cm3
nRTSSepi	3	Number of doses in RTSS EPI delivery schedule
nRTSSepiboost	4	Number of doses in RTSS EPI booster delivery schedule
nRTSSmm5to17	3	Number of doses in RTSS 5 to 17 months schedule
nRTSSmm5to17boost	4	Number of doses in RTSS 5 to 17 months schedule
vitaminA	yes	Vitamin A Supplementation in EPI
timedoseEPI	5	Time to administer a vaccine dose with another antigen
timedoseoutEPI	7	Time to administer a vaccine dose by itself
attr_vol_RTSSepi	0.117018
attr_vol_RTSSepiboost	0.142882
attr_vol_RTSSmm5to17	0.0904083
attr_vol_RTSSmm5to17boost	0.111131
attr_n_RTSSepi	0.136364
attr_n_RTSSepiboost	0.173913
attr_n_RTSSmm5to17	0.136364
attr_n_RTSSmm5to17boost	0.173913
discount	0.03

## Sheet: senegal
Variable	Value	Label	Units
country	Senegal	country
population	13635927	population
popcapital	2396800	population capital
birthRate	35.09	birth rate	per 1000/ population
deathRate	52.72	infant death rate	per 1000/ live births
DTP1	0.96	EPI dose 1 coverage	percent
DTP2	0.94	EPI dose 2 coverage	percent
DTP3	0.92	EPI dose 3 coverage	percent
scalebooster	0.8	Scaling factor for booster coverage	percent
scaledtp	0.75	Scaling factor for 5 to 17 month coverage	percent
costVial	10	cost per vial	USD
freightVial	0.15	freight	percent
wasteVial	0.1	wastage	percent
doseVial	2	number of doses per vial	doses
costInjSyr	0.05	cost per syringe	USD
freightInjSyr	0.15	freight	percent
wasteInjSyr	0.1	wastage	percent
doseInjSyr	1	number of doses per unit	syringe
costRecSyr	0.04	cost per syringe	USD
freightRecSyr	0.15	freight	percent
wasteRecSyr	0.1	wastage	percent
doseRecSyr	2	number of doses per unit	syringe
costBox	0.6	cost per box	USD
freightBox	0	freight	percent
wasteBox	0.5	wastage	percent
doseBox	100	number of doses per unit	box
costWool	2.23	cost per roll	USD
freightWool	0	freight	percent
wasteWool	0.1	wastage	percent
doseWool	500	number of doses per unit	syringe
costChlor	3.46	cost per roll	USD
freightChlor	0	freight	percent
wasteChlor	0.1	wastage	percent
doseChlor	1000	number of doses per unit	syringe
volVial	9.68	vial volume	cm3
bulkVial	3.5	bulking factor
volInjSyr	35.9	injection syringe volume	cm3
bulkInjSyr	1.5	bulking factor
volRecSyr	34.3	reconstitution syringe volume	cm3
bulkRecSyr	1.5	bulking factor
volBox	950.4	safety box volume	cm3
bulkBox	1	bulking factor
volWool	2190	cotton wool volume	cm3
bulkWool	1	bulking factor
volChlor	2240	chlorhexidine bottle volume	cm3
bulkChlor	1.5	bulking factor
nDelSto1	2	number deliveries per Store level 1
nDelSto2	2	number deliveries per Store level 2
nDelSto3	6	number deliveries per Store level 3
nDelSto4	12	number deliveries per Store level 4
nSto1	1	number of stores at level 1
nSto2	14	number of stores at level 2
nSto3	75	number of stores at level 3
nSto4	1073	number of stores at level 4
typeSto1	WICR	Walk-in Cold Room
typeSto2	WICR	Walk-in Cold Room
typeSto3	ILR	Ice Lined Refrigerator
typeSto4	Fridge	Absorbtion Refrigerator
intVolSto1	40000000	Internal volume WICR 1	cm3
intVolSto2	20000000	Internal volume WICR 2	cm3
intVolSto3	213012	Internal volume ILR 3	cm3
intVolSto4	52000	Internal volume absorbtion refrigerator 4	cm3
extVolSto1	48	External volume WICR 1	m3
extVolSto2	25	External volume WICR 2	m3
extVolSto3	0.640568	External volume ILR 3	m3
extVolSto4	0.11	External volumeabsorbtion refrigerator 4	m3
stoVolSto1	5817000	Vaccine storage volume WICR 1	cm3
stoVolSto2	3614000	Vaccine storage volume WICR 2	cm3
stoVolSto3	94500	Vaccine storage volume ILR 3	cm3
stoVolSto4	17000	Vaccine storage volume absorbtion refrigerator 4	cm3
costSto1	31421.4	Cost Walk-in Cold Room	USD
costSto2	25682	Cost Walk-in Cold Room	USD
costSto3	725	Cost Ice Lined Refrigerator	USD
costSto4	1461.43	Cost Absorbtion refirgerator/freezer	USD
ulySto1	10	ULY Walk-in Cold Room	years
ulySto2	10	ULY Walk-in Cold Room	years
ulySto3	5	ULY Cost Ice Lined Refrigerator	years
ulySto4	5	ULY Cost Ice Lined Refrigerator	years
elSto1	1.55	kWh consumption Walk-in Cold Room 1	kWh
elSto2	1.05	kWh consumption Walk-in Cold Room 2	kWh
elSto3	1.62	kWh consumption Ice Lined Refrigerator 3	kWh
elSto4	0.8	l/24h LP gas consumption 4	l/h
costkWh	0.236	Cost per kWH	USD
costlp	1.33	Cost liquide propane	USD
typeGen1	100kVa	Power generator level 1
typeGen2	40kVa	Power generator level 2
typeGen3	10kVa	Power generator level 3
costGen1	16392.6	Power generator level 1	USD
costGen2	9373.2	Power generator level 2	USD
costGen3	8908.07	Power generator level 3	USD
ulyGen1	10	ULY Power genetator 1	years
ulyGen2	10	ULY Power genetator 2	years
ulyGen3	5	ULY Power genetator 3	years
elGen1	7.4	Fuel consumption generator level 1	l/h
elGen2	4	Fuel consumption generator level 2	l/h
elGen3	1	Fuel consumption generator level 3	l/h
costDiesel	0.07371	cost of diesel	USD/l
costFuel	0.16848	Cost of fuel	USD/l
typeFre3	200l	Freezer level 3
typeFre4	50-99l	Freezer level 4
costFre3	560	Cost freezer level 3	USD
ulyFre3	5	ULY freezer level 3	years
elFre3	3.48	Electricity consumption freezer level 3	l/h
costFac1	1097.72	Facility cost level 1	USD/m2
costFac2	962.133	Facility cost level 2	USD/m2
costFac3	858.756	Facility cost level 3	USD/m2
costFac4	835	Facility cost level 4	USD/m2
ulyFac1	20	ULY facility cost level 1	years
ulyFac2	20	ULY facility cost level 2	years
ulyFac3	20	ULY facility cost level 3	years
ulyFac4	20	ULY facility cost level 3	years
costoverFac	0.04	Facility overhead cost per 1usd	USD
nLab1Sto1	2	Number officers level 1
nLab2Sto1	4	Number technicians level 1
Lab1Sto1	1088.99	Wages officers level 1	USD
Lab2Sto1	435.392	Wages technicians level 1	USD
nLab1Sto2	1	Number officers level 2
nLab2Sto2	2	Number technicians level 2
Lab1Sto2	543.986	Wages officers level 2	USD
Lab2Sto2	435.392	Wages technicians level 2	USD
nLab1Sto3	1	Number officers level 3
nLab2Sto3	1	Number technicians level 3
Lab1Sto3	543.986	Wages officers level 3	USD
Lab2Sto3	435.392	Wages technicians level 3	USD
typeTra1	truck	Type of vehicle level 1
typeTra2	pickup	Type of vehicle level 2
typeTra3	motorcycle	Type of vehicle level 3
costTra1	157970	Cost of vehicle level 1	USD
costTra2	42125	Cost of vehicle level 2	USD
costTra3	4213	Cost of vehicle level 3	USD
ulyTra1	10	ULY of vehicle level 1	years
ulyTra2	5	ULY of vehicle level 2	years
ulyTra3	5	ULY of vehicle level 3	years
kmTra1	500000	Average lifespan (km) of vehicle level 1	km
kmTra2	200000	Average lifespan (km) of vehicle level 2	km
kmTra3	30000	Average lifespan (km) of vehicle level 3	km
elTra1	15	Fuel consumption L/100km	L/100km
elTra2	17	Fuel consumption L/100km	L/100km
elTra3	5	Fuel consumption L/100km	L/100km
volTra1	30000000	Vehicle capacity	cm3
volTra2	1427200	Vehicle capacity	cm3
ExtVolBoxL	248248	Cold box external volume small	cm3
ExtVolBoxS	129792	Cold box external volume large	cm3
VacVolBoxL	24300	Cold box vaccine volume small	cm3
VacVolBoxS	9000	Cold box vaccine volume large	cm3
costboxl	149	Cost of cold box size L	usd
costboxs	85	Cost of cold box size S	usd
kmSto2	300	Average distance per route one-way level 2	km
kmSto3	100	Average distance per route one-way level 3	km
kmSto4	50	Average distance per route one-way level 4	km
nRTSto2	4	Number of stores per RT level 2
nRTSto3	2	Number of stores per RT level 3
nRTSto4	1	Number of stores per RT level 4
LabFac	543.986	Wages nurse level 4	USD
outLabFac	11.1639	Outreach per-diem	USD
noutFac	3	Days outreach	days
epiLabFac	0.15	Nurse EPI	percent
costTable	107.58	Cost table	USD
nTable	1	Number of tables per office	units
ulyTable	5	ULY table	years
costStool	182.67	Cost stool	USD
nStool	3	Number of stools per office	units
ulyStool	5	ULY stool	years
costBin	5	Cost trash bin	USD
nBin	1	Number bins	units
ulyBin	5	ULY bin	years
costPen	5.19129	Cost pen	USD
nPen	10	Number of pens per office	units
costPaper	70.5826	Cost paper	USD
nPaper	10	Number of paper rims	units
costBicycle	100	Cost bicycle	USD
ulyBicycle	3	ULY bicycle	years
costCarrier	43	Cost vaccine carrier	USD
ulyCarrier	3	ULY vaccine carrier	years
Lab1EPI1	1088.99	Wages EPI Programme Manager	USD
Lab2EPI1	1088.99	Wages EPI Programme Coordinator	USD
Lab3EPI1	1088.99	Wages Administration	USD
Lab4EPI1	1088.99	Wages Progamme Evaluation/Supervision	USD
Lab5EPI1	1088.99	Wages HEAD OF SURVEILLANCE DIVISION	USD
Lab6EPI1	1088.99	Wages Pharmacist/Logistics Manager	USD
Lab7EPI1	980.393	Wages Logistician	USD
Lab8EPI1	435.392	Wages Secretaries	USD
Lab9EPI1	0		USD
Lab10EPI1	0		USD
Lab11EPI1	0		USD
Lab12EPI1	0		USD
Lab13EPI1	0		USD
Lab14EPI1	0		USD
Lab15EPI1	0		USD
nLab1EPI1	1	Number EPI Programme Manager
nLab2EPI1	1	Number EPI Programme Coordinator
nLab3EPI1	1	Number Administration
nLab4EPI1	1	Number Progamme Evaluation/Supervision
nLab5EPI1	1	Number HEAD OF SURVEILLANCE DIVISION
nLab6EPI1	1	Number Pharmacist/Logistics Manager
nLab7EPI1	4	Number Logistician
nLab8EPI1	2	Number Secretaries
nLab9EPI1	0
nLab10EPI1	0
nLab11EPI1	0
nLab12EPI1	0
nLab13EPI1	0
nLab14EPI1	0
nLab15EPI1	0
Lab1EPI2	1088.99	Wages Regional Head Medical Doctor	USD
Lab2EPI2	653.596	Wages EPI Supervisor	USD
Lab3EPI2	435.392	Wages Monitoring/Surveillance/Evaluation Officer (Data Entry Operators)	USD
Lab4EPI2	543.986	Wages Social Mobilization Officer	USD
Lab5EPI2	543.986	Wages Health Officer	USD
Lab6EPI2	435.392	Wages Secretaries	USD
Lab7EPI2	0		USD
Lab8EPI2	0		USD
Lab9EPI2	0		USD
Lab10EPI2	0		USD
Lab1EPI3	675.923	Wages District Medical Doctor	USD
Lab2EPI3	653.596	Wages EPI Supervisor	USD
Lab3EPI3	980.393	Wages Deputy Medical Doctor	USD
Lab4EPI3	543.986	Wages Mobilization Officer	USD
Lab5EPI3	543.986	Wages Health Officer	USD
Lab6EPI3	435.392	Wages Vaccinator	USD
Lab7EPI3	435.392	Wages Secretaries	USD
Lab8EPI3	0
Lab9EPI3	0
Lab10EPI3	0
pLab1EPI1	0.15	Percent EPI Programme Manager	percent
pLab2EPI1	0.65	Percent EPI Programme Coordinator	percent
pLab3EPI1	0.65	Percent Administration	percent
pLab4EPI1	0.15	Percent Progamme Evaluation/Supervision	percent
pLab5EPI1	0.6	Percent HEAD OF SURVEILLANCE DIVISION	percent
pLab6EPI1	0.3	Percent Pharmacist/Logistics Manager	percent
pLab7EPI1	0.9	Percent Logistician	percent
pLab8EPI1	0.5	Percent Secretaries	percent
pLab9EPI1	0		percent
pLab10EPI1	0		percent
pLab11EPI1	0		percent
pLab12EPI1	0		percent
pLab13EPI1	0		percent
pLab14EPI1	0		percent
pLab15EPI1	0		percent
pLab1EPI2	0.05	Percent EPI Regional Head Medical Doctor	percent
pLab2EPI2	0.8	Percent EPI EPI Supervisor	percent
pLab3EPI2	0.95	Percent EPI Monitoring/Surveillance/Evaluation Officer (Data Entry Operators)	percent
pLab4EPI2	0.2	Percent EPI Social Mobilization Officer	percent
pLab5EPI2	0.2	Percent EPI Health Officer	percent
pLab6EPI2	0.3	Percent EPI Secretaries	percent
pLab7EPI2	0
pLab8EPI2	0
pLab9EPI2	0
pLab10EPI2	0
pLab1EPI3	0.15	Percent EPI District Medical Doctor	percent
pLab2EPI3	0.7	Percent EPI EPI Supervisor	percent
pLab3EPI3	0.05	Percent EPI Deputy Medical Doctor	percent
pLab4EPI3	0.3	Percent EPI Mobilization Officer	percent
pLab5EPI3	0.2	Percent EPI Health Officer	percent
pLab6EPI3	0.85	Percent EPI Vaccinator	percent
pLab7EPI3	0.85	Percent EPI Secretaries	percent
pLab8EPI3	0
pLab9EPI3	0
pLab10EPI3	0
dLab1EPI1	2	Days Supervision EPI Programme Manager	days
dLab2EPI1	5	Days Supervision EPI Programme Coordinator	days
dLab3EPI1	2	Days Supervision Administration	days
dLab4EPI1	2	Days Supervision Progamme Evaluation/Supervision	days
dLab5EPI1	2	Days Supervision HEAD OF SURVEILLANCE DIVISION	days
dLab6EPI1	2	Days Supervision Pharmacist/Logistics Manager	days
dLab7EPI1	2	Days Supervision Logistician	days
dLab8EPI1	0	Days Supervision Secretaries	days
dLab9EPI1	0
dLab10EPI1	0
dLab11EPI1	0
dLab12EPI1	0
dLab13EPI1	0
dLab14EPI1	0
dLab15EPI1	0
dLab1EPI2	2	Days Supervision Regional Head Medical Doctor	days
dLab2EPI2	2	Days Supervision EPI Supervisor	days
dLab3EPI2	2	Days Supervision Monitoring/Surveillance/Evaluation Officer (Data Entry Operators)	days
dLab4EPI2	2	Days Supervision Social Mobilization Officer	days
dLab5EPI2	5	Days Supervision Health Officer	days
dLab6EPI2	0	Days Supervision Secretaries	days
dLab7EPI2	0
dLab8EPI2	0
dLab9EPI2	0
dLab10EPI2	0
dLab1EPI3	3	Days SupervisionEPI District Medical Doctor	days
dLab2EPI3	10	Days SupervisionEPI EPI Supervisor	days
dLab3EPI3	2	Days SupervisionEPI Deputy Medical Doctor	days
dLab4EPI3	2	Days SupervisionEPI Mobilization Officer	days
dLab5EPI3	5	Days SupervisionEPI Health Officer	days
dLab6EPI3	2	Days SupervisionEPI Vaccinator	days
dLab7EPI3	0	Days SupervisionEPI Secretaries	days
dLab8EPI3	0
dLab9EPI3	0
dLab10EPI3	0
costAuto	20982	Cost automobile	USD
ulyAuto	5	ULY automobile	years
kmAuto	200000	Average lifespan (km) of automobile	km
elAuto	7	Fuel consumption L/100km	L/100km
DriverEPI1	435.392	Wages driver level 1	USD
DriverEPI2	435.392	Wages driver level 2	USD
DriverEPI3	326.798	Wages driver level 3	USD
DriverEPI4	0	Wages driver level 4	USD
outDriverEPI1	24.3576	Per-diem driver level 1	USD
outDriverEPI2	16.2384	Per-diem driver level 2	USD
outDriverEPI3	16.2384	Per-diem driver level 3	USD
outDriverEPI4	0	Per-diem driver level 4	USD
dDriverEPI1	10	Days supervision driver level 1	days
dDriverEPI2	10	Days supervision driver level 2	days
dDriverEPI3	10	Days supervision driver level 3	days
dDriverEPI4	0	Days supervision driver facility	days
pDriverEPI1	0.5	Percent EPI driver level 1	percent
pDriverEPI2	0.3	Percent EPI driver level 2	percent
pDriverEPI3	0.5	Percent EPI driver level 3	percent
pDriverEPI4	0	Percent EPI facility	percent
nDriverEPI1	5	Number of drivers EPI level 1
nDriverEPI2	2	Number of drivers EPI level 2
nDriverEPI3	1	Number of drivers EPI level 3
nDriverEPI4	0	Number of drivers facility
outLabEPI1	70.0281	Per-diem EPI national staff	USD
outLabEPI2	24.3576	Per-diem EPI regional staff	USD
outLabEPI3	16.2384	Per-diem EPI District staff	USD
costHotel	161	Hotel cost per night	USD
costRental	5.75604	Facility rental cost per m2	USD
costColdAss	73710	Assessment of cold store capacity	USD
costPostEval	40000	Post introduction evaluation	USD
costTally	0.02	Cost per tally sheet	USD
costCard	0.05	Cost per immunization card	USD
costTV	250	Cost per TV advertisement	USD
costRadio	28	Cost per radio advertisement	USD
costNews	630	Cost per newspaper advertisement	USD
costPoster	2.86	Cost per wall poster	USD
costFlyer	0.02	Cost per flyer/leaflet	USD
costInsinerator	4119.2	Cost insinerator	USD
CostCrusher	1204.32	Cost bottle crusher	USD
CostGear	108.4	Cost protective gear	USD
ulyInsinerator	5	ULY insinerator	years
ulyCrusher	5	ULY bottle crusher	years
ulyGear	5	ULY protective gear	years
TechEPI	435.392	Wages technician	USD
pTechEPI	0.3	Percent EPI technician	percent
urban	0.425	Percent urban	percent
attendlaunch1	1000	Number of people attending launching ceremony at central level	people
attendlaunch3	250	Number of people attending launching ceremony at districtlevel	people
volEPI	8.93785e+07	Volume of vaccines in current EPI schedule VVC	cm3
nEPI	21	Number of doses in current EPI schedule
volRTSSepi	1.55391e+07	Volume RTSS EPI delivery VVC	cm3
volRTSSepiboost	2.33152e+07	Volume RTSS EPI booster delivery VVC	cm3
volRTSSmm5to17	1.16543e+07	Volume RTSS 5 to 17 months delivery VVC	cm3
volRTSSmm5to17boost	1.74864e+07	Volume RTSS 5 to 17 months booster delivery VVC	cm3
nRTSSepi	3	Number of doses in RTSS EPI delivery schedule
nRTSSepiboost	4	Number of doses in RTSS EPI booster delivery schedule
nRTSSmm5to17	3	Number of doses in RTSS 5 to 17 months schedule
nRTSSmm5to17boost	4	Number of doses in RTSS 5 to 17 months schedule
vitaminA	yes	Vitamin A Supplementation in EPI
timedoseEPI	5	Time to administer a vaccine dose with another antigen
timedoseoutEPI	7	Time to administer a vaccine dose by itself
attr_vol_RTSSepi	0.148108
attr_vol_RTSSepiboost	0.20689
attr_vol_RTSSmm5to17	0.115352
attr_vol_RTSSmm5to17boost	0.163631
attr_n_RTSSepi	0.125
attr_n_RTSSepiboost	0.16
attr_n_RTSSmm5to17	0.125
attr_n_RTSSmm5to17boost	0.16
discount	0.03
